# Supplementary material for: {Bis[4-(2-pyrid­yl)pyrimidin-2-yl] sulfide}dibromidocobalt(II)
Source: Acta Crystallogr Sect E Struct Rep Online. 2008 Jun 7;64(Pt 7):m856. doi: 10.1107/S1600536808015821 (PMC2961816; doi:10.1107/S1600536808015821)
Supplement: Supplementary file 2 [file e-64-0m856-Isup2.hkl]

# 
# h,k,l, Fc-squared, Fo-squared, sigma(Fo-squared) and status flag 
# 
data_I
_shelx_title ' 1 in C2/c' 
_shelx_refln_list_code          4 
_shelx_F_calc_maximum      568.64 
_exptl_crystal_F_000      1100.00 
_reflns_d_resolution_high  0.8010 
 
loop_ 
 _symmetry_equiv_pos_as_xyz 
 'x, y, z' 
 '-x, y, -z+1/2' 
 'x+1/2, y+1/2, z' 
 '-x+1/2, y+1/2, -z+1/2' 
 '-x, -y, -z' 
 'x, -y, z-1/2' 
 '-x+1/2, -y+1/2, -z' 
 'x+1/2, -y+1/2, z-1/2' 
 
_cell_length_a    15.1909 
_cell_length_b    10.3498 
_cell_length_c    13.3379 
_cell_angle_alpha  90.000 
_cell_angle_beta  112.312 
_cell_angle_gamma  90.000 
 
_shelx_F_squared_multiplier     1.000 
 
loop_ 
 _refln_index_h 
 _refln_index_k 
 _refln_index_l 
 _refln_F_squared_calc 
 _refln_F_squared_meas 
 _refln_F_squared_sigma 
 _refln_observed_status 
   2   0   0    16824.95    18492.93    408.14 o 
   4   0   0    92616.43    93715.98   1977.38 o 
   6   0   0    51839.52    52731.36    780.20 o 
   8   0   0    31131.02    31000.63    481.83 o 
  10   0   0    35318.91    35157.44    834.32 o 
  12   0   0      192.62      200.79     90.55 o 
  14   0   0      318.77      391.41    110.57 o 
  16   0   0       32.71       25.92    113.85 o 
   1   1   0      109.35       27.15     10.56 o 
   3   1   0     1130.89     1168.80     28.10 o 
   5   1   0       12.18       11.55     15.11 o 
   7   1   0      178.59      156.10     25.86 o 
   9   1   0      485.39      435.50     78.62 o 
  11   1   0     2071.38     1855.99     99.99 o 
  13   1   0       29.36       42.88     61.70 o 
  15   1   0       52.18       11.41     78.51 o 
  17   1   0        0.99      122.83    101.62 o 
   0   2   0    13426.59    13554.57    312.34 o 
   2   2   0   104865.45   108927.58   2537.06 o 
   4   2   0    58462.55    60262.32    717.34 o 
   6   2   0    34659.03    36543.26    678.46 o 
   8   2   0     6358.94     5941.19     98.92 o 
  10   2   0     2899.17     3130.22     96.88 o 
  12   2   0      558.36      730.42    173.39 o 
  14   2   0       25.02       16.44     72.71 o 
  16   2   0      362.88      370.04    171.26 o 
   1   3   0    34196.05    34392.84    690.16 o 
   3   3   0    20750.90    20790.21    776.58 o 
   5   3   0    34221.77    36025.75    508.93 o 
   7   3   0     4269.47     4109.00     78.39 o 
   9   3   0     3501.06     3493.72    185.11 o 
  11   3   0     1798.24     1816.98     67.42 o 
  13   3   0      243.39      290.69     71.70 o 
  15   3   0       51.30       66.72     79.34 o 
  17   3   0      370.75      723.43    147.31 o 
   0   4   0    15207.56    14372.40    333.01 o 
   2   4   0    38589.40    39413.13    868.16 o 
   4   4   0    23309.90    21996.40    971.02 o 
   6   4   0     9641.54     9610.91    404.93 o 
   8   4   0     6108.71     6003.88    104.78 o 
  10   4   0      586.40      595.68     47.72 o 
  12   4   0     1427.99     1350.84     67.99 o 
  14   4   0      114.11      162.83     79.22 o 
  16   4   0       36.61      166.82     87.90 o 
   1   5   0    38654.34    37553.84    502.36 o 
   3   5   0    49746.32    49153.36    886.56 o 
   5   5   0    30575.35    30064.55    653.12 o 
   7   5   0    18488.31    19035.09    276.93 o 
   9   5   0     4211.29     4238.08     91.89 o 
  11   5   0     1933.60     1811.41     98.69 o 
  13   5   0     1780.91     1715.56    109.81 o 
  15   5   0       20.59       52.82    110.24 o 
   0   6   0     8451.16     8112.27    231.96 o 
   2   6   0     7953.02     7745.57    114.05 o 
   4   6   0     7468.68     7220.43    110.87 o 
   6   6   0     7280.34     6940.35    191.86 o 
   8   6   0     1505.15     1438.19     76.32 o 
  10   6   0      471.36      478.56     60.69 o 
  12   6   0      373.87      338.54     64.94 o 
  14   6   0      222.38      275.31     69.90 o 
   1   7   0    22561.56    22955.52    703.08 o 
   3   7   0    22677.65    21758.97    308.57 o 
   5   7   0     1782.91     1830.15     74.02 o 
   7   7   0    10446.52     9907.01    484.97 o 
   9   7   0     2911.18     2695.40     97.63 o 
  11   7   0      893.92      799.37     77.37 o 
  13   7   0       51.93       97.06     63.39 o 
   0   8   0      741.91      832.03     97.11 o 
   2   8   0      698.77      826.16     62.21 o 
   4   8   0      922.82     1102.67     93.41 o 
   6   8   0     1822.20     1800.99    207.68 o 
   8   8   0       36.72       55.93     61.21 o 
  10   8   0      310.39      394.39     91.60 o 
  12   8   0      245.87      311.00     88.36 o 
   1   9   0    18299.13    18500.92    332.73 o 
   3   9   0    10308.50    10192.74    192.09 o 
   5   9   0    10830.66    11019.30    265.84 o 
   7   9   0     5670.14     5381.81    362.70 o 
   9   9   0     3862.09     3744.61    286.09 o 
  11   9   0      631.41      695.73    104.71 o 
   0  10   0     1946.52     1885.72    116.33 o 
   2  10   0      980.86     1224.28    100.41 o 
   4  10   0     1789.68     1646.30    172.74 o 
   6  10   0      648.46      633.14     98.70 o 
   8  10   0      456.98      342.71     85.95 o 
  10  10   0      168.48       73.36     87.49 o 
   1  11   0     3295.40     3425.65    131.95 o 
   3  11   0     4245.34     4472.39    287.73 o 
   5  11   0     2657.99     2525.08    142.39 o 
   7  11   0     1670.52     1678.84    140.84 o 
   9  11   0      293.05      270.26    162.24 o 
   0  12   0     1435.80     1734.83    136.19 o 
   2  12   0     1299.89     1470.69    110.71 o 
   4  12   0     1115.11     1212.18    165.36 o 
   6  12   0      898.64      974.34    120.98 o 
 -17   1   1     1623.25     1779.89    136.35 o 
 -15   1   1     1818.85     1870.51    121.86 o 
 -13   1   1    10974.60    10644.04    252.73 o 
 -11   1   1     2055.28     2118.23    123.85 o 
  -9   1   1     2088.44     1836.29     62.40 o 
  -7   1   1     1940.84     2122.06     49.44 o 
  -5   1   1      963.95     1013.91     36.43 o 
  -3   1   1      872.00      956.18     24.76 o 
  -1   1   1    60983.51    61779.40   3138.15 o 
   1   1   1    35862.89    37302.92    962.11 o 
   3   1   1    49137.12    50687.03   1263.11 o 
   5   1   1    42052.29    41689.93    684.43 o 
   7   1   1    52907.22    54237.90    573.06 o 
   9   1   1    49446.35    51424.96   1251.60 o 
  11   1   1    17394.65    17436.11    343.57 o 
  13   1   1     9810.44    10050.60    248.19 o 
  15   1   1     5991.78     5942.00    224.41 o 
  17   1   1     2104.37     2171.04    173.23 o 
 -16   2   1       13.77      -60.05     71.23 o 
 -14   2   1       18.52       23.65     66.93 o 
 -12   2   1      198.38      228.96     68.66 o 
 -10   2   1      144.19      216.31     37.59 o 
  -8   2   1        6.48       17.22     23.45 o 
  -6   2   1     4277.18     4463.49     73.59 o 
  -4   2   1     2616.64     2692.91     48.79 o 
  -2   2   1     7299.46     7197.50    164.44 o 
   0   2   1     8184.80     8516.93    100.02 o 
   2   2   1    18256.93    18873.15    494.44 o 
   4   2   1    19144.50    19691.97    606.29 o 
   6   2   1    23307.64    25025.95    484.11 o 
   8   2   1     7856.55     7368.77    153.72 o 
  10   2   1     4755.88     4945.02    113.83 o 
  12   2   1     6412.73     6247.45    180.06 o 
  14   2   1     1780.51     1823.95    118.20 o 
  16   2   1     1694.26     1883.16    134.63 o 
 -17   3   1      473.14      646.44    154.69 o 
 -15   3   1      782.91      610.05     90.01 o 
 -13   3   1      434.95      459.41     78.58 o 
 -11   3   1     1218.37     1266.65     58.48 o 
  -9   3   1     1675.10     1795.19     59.57 o 
  -7   3   1       17.68        0.99     21.45 o 
  -5   3   1    16649.41    18281.42    278.29 o 
  -3   3   1     3148.06     3105.42     91.73 o 
  -1   3   1    32707.09    32905.07    541.02 o 
   1   3   1    35764.30    36019.55    876.39 o 
   3   3   1    44120.41    45017.13   1079.79 o 
   5   3   1    89380.89    96176.27   2374.39 o 
   7   3   1    22693.19    21336.99    381.45 o 
   9   3   1    27247.16    26701.74    651.22 o 
  11   3   1    21530.52    21463.51    386.60 o 
  13   3   1    10359.81    10305.82    251.35 o 
  15   3   1     5710.04     5845.31    198.89 o 
 -16   4   1     1460.98     1513.97    119.48 o 
 -14   4   1      797.09      898.84    100.07 o 
 -12   4   1     3505.68     3459.67    123.64 o 
 -10   4   1     2627.17     2668.80     75.56 o 
  -8   4   1     1663.72     1683.36     57.05 o 
  -6   4   1     1853.24     1813.53     50.53 o 
  -4   4   1      849.75      830.55     32.63 o 
  -2   4   1     2162.44     2044.54     44.74 o 
   0   4   1     1211.33     1097.34     40.63 o 
   2   4   1    18287.62    18270.75    573.23 o 
   4   4   1    15489.99    15269.99    317.97 o 
   6   4   1    10111.20     9647.82    209.55 o 
   8   4   1    14794.64    14935.50    302.41 o 
  10   4   1     6921.76     7051.88    195.77 o 
  12   4   1     5483.75     5611.47    195.54 o 
  14   4   1     3757.80     3751.30    152.53 o 
  16   4   1      406.94      434.60     99.63 o 
 -15   5   1     1025.98     1160.44    155.51 o 
 -13   5   1      248.36      351.09     63.60 o 
 -11   5   1     3664.55     3446.39     89.16 o 
  -9   5   1     1303.13     1342.02     58.49 o 
  -7   5   1     1349.12     1321.38     50.64 o 
  -5   5   1       79.82       86.72     18.01 o 
  -3   5   1     2430.12     2452.54     68.76 o 
  -1   5   1     2985.40     3593.53     72.58 o 
   1   5   1     6700.19     6630.34     81.95 o 
   3   5   1     6449.77     6539.59    171.77 o 
   5   5   1     5904.65     5564.29    151.34 o 
   7   5   1     4778.42     4875.04    124.64 o 
   9   5   1     3042.06     3339.98    132.96 o 
  11   5   1     3194.72     3180.34    123.60 o 
  13   5   1     2110.93     2000.27     99.95 o 
  15   5   1      532.56      468.84    136.16 o 
 -14   6   1     1125.21     1129.48    127.55 o 
 -12   6   1       90.23      250.13     59.57 o 
 -10   6   1     2009.10     1907.23     85.82 o 
  -8   6   1      165.25      114.09     43.69 o 
  -6   6   1      837.78      656.31     51.84 o 
  -4   6   1     3698.67     3532.56     72.36 o 
  -2   6   1     6161.03     5853.47    108.30 o 
   0   6   1    12496.35    11564.00    149.97 o 
   2   6   1    22253.83    21957.21    321.73 o 
   4   6   1    35415.63    35076.07    629.11 o 
   6   6   1    22126.93    21306.99    387.29 o 
   8   6   1    18647.51    17862.66    552.83 o 
  10   6   1    14544.23    13889.82    545.48 o 
  12   6   1    11341.04    10832.22    216.07 o 
  14   6   1     4009.41     4252.07    222.70 o 
 -15   7   1       63.58       37.44     68.27 o 
 -13   7   1      249.14      154.90     71.32 o 
 -11   7   1       53.55       91.93     54.18 o 
  -9   7   1      245.95      189.43     50.86 o 
  -7   7   1      249.45      231.14     50.30 o 
  -5   7   1      888.45      936.35     58.84 o 
  -3   7   1       80.80      104.21     37.20 o 
  -1   7   1      575.45      729.32     59.82 o 
   1   7   1       10.33      -17.67     32.31 o 
   3   7   1      901.26     1029.91     58.06 o 
   5   7   1       71.28      123.48     42.34 o 
   7   7   1     3143.87     3151.71    116.82 o 
   9   7   1        4.55       37.39     54.28 o 
  11   7   1       72.40       80.07     97.60 o 
  13   7   1      133.86      138.00     69.60 o 
 -14   8   1      604.28      697.74     86.66 o 
 -12   8   1      929.58     1165.49    217.02 o 
 -10   8   1       39.68      -24.27    106.79 o 
  -8   8   1     1338.30     1318.72    102.62 o 
  -6   8   1     1110.49     1455.94    105.80 o 
  -4   8   1      445.01      457.20     52.86 o 
  -2   8   1     8247.09     7808.53    154.32 o 
   0   8   1    15164.43    14798.60    377.90 o 
   2   8   1    16375.92    16538.28    602.23 o 
   4   8   1     2959.63     2868.80    124.21 o 
   6   8   1    23408.63    22253.14    422.92 o 
   8   8   1    16483.27    16522.78    534.62 o 
  10   8   1    10160.80     9898.07    299.87 o 
  12   8   1     4384.18     4507.08    185.35 o 
 -11   9   1      104.33       50.20     88.60 o 
  -9   9   1      160.46      120.99    105.48 o 
  -7   9   1        2.79      -61.24     61.24 o 
  -5   9   1       27.95      -64.01     64.01 o 
  -3   9   1       12.34       -8.32     43.27 o 
  -1   9   1       13.55       28.76     40.53 o 
   1   9   1       27.32       42.07     46.72 o 
   3   9   1      199.38      172.22     67.81 o 
   5   9   1      163.77      317.97     71.60 o 
   7   9   1      358.84      394.09     85.46 o 
   9   9   1       75.23       91.29     95.97 o 
  11   9   1        5.28      -91.37     91.37 o 
 -10  10   1     1203.66     1502.62    180.61 o 
  -8  10   1      575.11      622.33    101.29 o 
  -6  10   1        7.26      -70.75     70.75 o 
  -4  10   1      173.22      141.53     80.15 o 
  -2  10   1      232.69      215.90     71.07 o 
   0  10   1       44.72       54.86     49.32 o 
   2  10   1     3383.81     3243.15    144.28 o 
   4  10   1     4618.03     4753.66    172.10 o 
   6  10   1     2038.20     2154.27    125.33 o 
   8  10   1     3012.32     2998.18    153.49 o 
  10  10   1     1041.56     1003.17    125.10 o 
  -9  11   1       18.49      -83.83     83.83 o 
  -7  11   1      457.55      465.22    105.24 o 
  -5  11   1      727.80      724.36    147.80 o 
  -3  11   1     1246.13     1513.92    125.99 o 
  -1  11   1     1739.36     1809.80     88.20 o 
   1  11   1     2897.82     2895.38    114.40 o 
   3  11   1     2846.57     2698.33    146.36 o 
   5  11   1     3102.55     3075.59    234.25 o 
   7  11   1     2590.11     2691.62    154.39 o 
  -6  12   1      645.31      740.48    202.43 o 
  -4  12   1      163.57      147.33     91.77 o 
  -2  12   1      599.86      777.10    157.55 o 
   0  12   1     1714.09     1989.35     96.64 o 
   2  12   1      791.23     1015.84    328.58 o 
   4  12   1     2590.85     2712.98    151.57 o 
 -18   0   2     2429.56     2508.55    215.22 o 
 -16   0   2     1420.10     1470.48    153.87 o 
 -14   0   2     3012.04     2990.18    185.70 o 
 -12   0   2      921.41      942.26    121.39 o 
 -10   0   2      546.10      535.80     85.30 o 
  -8   0   2     1416.66     1265.02     54.25 o 
  -6   0   2    31778.34    32294.04    492.80 o 
  -4   0   2    33100.73    34572.28    517.71 o 
  -2   0   2    11426.00    11015.51    264.77 o 
   0   0   2    13133.61    12991.58    294.95 o 
   2   0   2     8674.78     8923.96    221.79 o 
   4   0   2        1.09      107.61     42.32 o 
   6   0   2    24222.84    24752.05    509.35 o 
   8   0   2    26860.22    28019.77    449.60 o 
  10   0   2    28073.24    29450.04    732.95 o 
  12   0   2     6893.18     6947.23    280.51 o 
  14   0   2    17697.41    17274.09    528.88 o 
  16   0   2    11596.00    11848.52    433.40 o 
 -17   1   2        6.65       15.98     83.21 o 
 -15   1   2      137.14        9.87    156.17 o 
 -13   1   2     2116.08     1957.37    108.57 o 
 -11   1   2      223.37      234.84     54.19 o 
  -9   1   2     1569.33     1518.36     42.95 o 
  -7   1   2     2106.08     2028.15     39.71 o 
  -5   1   2     4154.88     4123.62     64.36 o 
  -3   1   2     2660.94     2549.30     51.79 o 
  -1   1   2     2912.45     3017.48     50.85 o 
   1   1   2     8422.24     8555.94    119.62 o 
   3   1   2     2277.35     2285.16     46.40 o 
   5   1   2      261.49      287.93     32.90 o 
   7   1   2      142.41      139.90     23.12 o 
   9   1   2      336.16      372.49     48.92 o 
  11   1   2     1460.48     1391.72    100.10 o 
  13   1   2     2070.91     2003.42    121.24 o 
  15   1   2      304.70      463.98     96.59 o 
 -18   2   2      139.49       32.40     89.55 o 
 -16   2   2      355.13      360.19     86.88 o 
 -14   2   2       20.11       35.11     58.93 o 
 -12   2   2     3490.22     3345.00     95.97 o 
 -10   2   2     3092.89     2973.11     72.98 o 
  -8   2   2    23262.49    24626.48    406.17 o 
  -6   2   2     1423.57     1212.41     38.59 o 
  -4   2   2    25323.53    26240.65    528.96 o 
  -2   2   2    31197.35    30992.69    385.37 o 
   0   2   2    16121.92    16318.19    230.09 o 
   2   2   2     1470.29     1534.65     33.45 o 
   4   2   2     9123.48     9918.53    181.32 o 
   6   2   2       52.71      148.03     39.35 o 
   8   2   2     9355.77     9907.27    200.76 o 
  10   2   2     8041.30     8117.17    155.41 o 
  12   2   2    10514.50    10620.49    254.71 o 
  14   2   2     9915.94     9810.15    257.39 o 
  16   2   2     3969.87     3815.82    171.32 o 
 -17   3   2      314.70      538.01    151.58 o 
 -15   3   2       28.73       84.36     69.12 o 
 -13   3   2       96.23       57.15     47.19 o 
 -11   3   2      626.86      670.70     47.21 o 
  -9   3   2     2066.46     2179.38     67.92 o 
  -7   3   2     1074.73     1060.96     42.12 o 
  -5   3   2      983.99      924.67     52.42 o 
  -3   3   2     5100.68     4889.07    111.97 o 
  -1   3   2      741.59      719.91     25.34 o 
   1   3   2      633.34      631.55     27.14 o 
   3   3   2     3449.41     3680.83     81.47 o 
   5   3   2      789.10      785.45     37.87 o 
   7   3   2     2684.81     2551.08     78.28 o 
   9   3   2     3584.62     3591.06     88.46 o 
  11   3   2     7073.35     7191.47    244.56 o 
  13   3   2     3601.00     3651.19    149.10 o 
  15   3   2     2822.77     2944.07    336.95 o 
 -16   4   2       80.07      -46.57     73.86 o 
 -14   4   2       10.39       31.79     64.25 o 
 -12   4   2      484.13      627.12     64.12 o 
 -10   4   2     2269.90     2235.23     95.18 o 
  -8   4   2     3786.82     3760.64     80.88 o 
  -6   4   2     5794.19     5496.88     87.42 o 
  -4   4   2     3505.07     3366.98     52.99 o 
  -2   4   2     7829.08     8116.54    176.08 o 
   0   4   2     2525.88     2575.10     45.08 o 
   2   4   2      104.20       83.12     16.11 o 
   4   4   2      327.76      433.61     28.65 o 
   6   4   2     1673.26     1659.37     55.47 o 
   8   4   2     2254.99     2252.53     69.89 o 
  10   4   2     4694.90     4663.47    196.67 o 
  12   4   2     5857.78     5636.71    140.35 o 
  14   4   2     3495.52     3413.00    151.60 o 
 -15   5   2      265.26      175.23     93.01 o 
 -13   5   2      300.68      302.18     64.72 o 
 -11   5   2     1189.93     1103.00     65.54 o 
  -9   5   2     1445.20     1356.45     56.59 o 
  -7   5   2      880.31      846.50     43.46 o 
  -5   5   2     1640.30     1583.75     39.07 o 
  -3   5   2      342.41      365.37     28.87 o 
  -1   5   2     8126.15     8804.66    121.23 o 
   1   5   2     1243.31     1305.07     36.10 o 
   3   5   2     1178.89     1178.36     35.89 o 
   5   5   2     6558.16     6933.04    218.17 o 
   7   5   2     4974.31     5122.31     99.47 o 
   9   5   2     4664.38     4971.89    108.24 o 
  11   5   2    11519.27    11303.45    182.50 o 
  13   5   2     7179.26     7237.33    337.60 o 
  15   5   2     4256.12     4270.05    257.55 o 
 -16   6   2       37.53       28.18     87.96 o 
 -14   6   2      234.19       92.89     70.13 o 
 -12   6   2        5.17      -42.88     62.77 o 
 -10   6   2      415.87      497.56     60.53 o 
  -8   6   2       31.36       -5.69     40.58 o 
  -6   6   2       29.17       26.18     36.51 o 
  -4   6   2       42.03       14.82     25.11 o 
  -2   6   2       10.48      -18.83     25.16 o 
   0   6   2       50.86       82.13     17.09 o 
   2   6   2      659.62      667.14     31.17 o 
   4   6   2      995.88     1027.13     45.39 o 
   6   6   2     3096.34     3060.55     92.85 o 
   8   6   2      434.43      487.69     59.74 o 
  10   6   2     1231.44     1307.14     79.21 o 
  12   6   2     2550.50     2630.82    122.62 o 
  14   6   2      764.46      854.99    164.37 o 
 -15   7   2        0.31      -89.32     89.32 o 
 -13   7   2      493.52      514.13     74.32 o 
 -11   7   2     1023.80     1049.22     80.14 o 
  -9   7   2      373.59      324.95     54.03 o 
  -7   7   2    11217.04    10666.02    456.85 o 
  -5   7   2     7763.01     7565.32    123.41 o 
  -3   7   2     4251.77     4035.75    100.33 o 
  -1   7   2     1492.96     1368.82     96.75 o 
   1   7   2     1135.85     1198.84     68.98 o 
   3   7   2      261.84      313.05     45.27 o 
   5   7   2      639.38      685.38    103.31 o 
   7   7   2     6164.25     5964.89    260.21 o 
   9   7   2     3127.23     3106.75    108.00 o 
  11   7   2     3111.42     3041.02    116.81 o 
  13   7   2     3259.43     3114.47    124.57 o 
 -14   8   2      142.49      -32.40     66.95 o 
 -12   8   2      135.68      114.90     62.98 o 
 -10   8   2      229.29      277.43     85.22 o 
  -8   8   2       12.41       41.74     65.47 o 
  -6   8   2     2890.48     2911.72    127.79 o 
  -4   8   2       83.75       59.00     41.94 o 
  -2   8   2      770.74      971.39     64.81 o 
   0   8   2      694.15      656.77     57.26 o 
   2   8   2      195.77      134.03     57.03 o 
   4   8   2     2159.06     2222.16    254.10 o 
   6   8   2      294.25      218.88     69.83 o 
   8   8   2      152.82      127.94     73.42 o 
  10   8   2      214.65      241.53     83.24 o 
  12   8   2      300.86      221.03     96.05 o 
 -13   9   2       35.74      -14.39    106.30 o 
 -11   9   2       23.10       21.45     81.19 o 
  -9   9   2      356.59      473.88     89.73 o 
  -7   9   2       62.57      -33.76     66.71 o 
  -5   9   2     1921.63     2134.01    123.86 o 
  -3   9   2      168.54      236.65     59.18 o 
  -1   9   2       46.23        1.37     50.12 o 
   1   9   2      153.61       77.98     48.77 o 
   3   9   2       14.22      -29.20     60.23 o 
   5   9   2     2851.45     2949.89    139.07 o 
   7   9   2     2277.56     2392.89    135.14 o 
   9   9   2     3398.33     3357.32    156.84 o 
  11   9   2     3414.85     3348.22    168.64 o 
 -10  10   2       47.94      -66.29     74.40 o 
  -8  10   2       13.27       15.68     76.06 o 
  -6  10   2      110.68       64.90     79.04 o 
  -4  10   2       27.61      108.69     66.14 o 
  -2  10   2       59.72       34.91     44.55 o 
   0  10   2       31.87       -7.82     58.14 o 
   2  10   2       35.09       15.66     66.97 o 
   4  10   2      118.34        9.00     83.99 o 
   6  10   2      176.22      222.29     87.93 o 
   8  10   2      294.52      190.11     86.96 o 
  10  10   2      250.54      162.40    153.22 o 
  -9  11   2      108.11      141.58     97.70 o 
  -7  11   2      183.31       85.20     80.84 o 
  -5  11   2       68.69      -37.84     86.16 o 
  -3  11   2      104.87       39.18     62.92 o 
  -1  11   2      307.49      236.98     58.00 o 
   1  11   2       13.13      -68.96     68.96 o 
   3  11   2      218.06      243.49     82.11 o 
   5  11   2      430.94      511.71    125.82 o 
   7  11   2      473.45      405.22     97.99 o 
  -6  12   2      150.31      168.40     92.31 o 
  -4  12   2      144.73      153.65     76.91 o 
  -2  12   2      141.58       86.36     75.01 o 
   0  12   2       69.35       28.87     65.66 o 
   2  12   2        0.84      -58.29     77.09 o 
   4  12   2       68.49       -9.75     80.85 o 
 -17   1   3     7315.15     7286.89    232.29 o 
 -15   1   3     8174.75     7808.99    218.06 o 
 -13   1   3     5133.80     4684.78    205.71 o 
 -11   1   3    13894.63    13126.89    317.01 o 
  -9   1   3     3553.99     3185.17     63.84 o 
  -7   1   3      483.37      624.31     25.99 o 
  -5   1   3     1839.96     1880.74     36.40 o 
  -3   1   3    16512.51    16557.60    222.40 o 
  -1   1   3      546.69      607.11     30.71 o 
   1   1   3    40267.68    40809.11    433.93 o 
   3   1   3    25747.37    26183.19    437.17 o 
   5   1   3    11432.27    12214.48    332.79 o 
   7   1   3     3521.33     3531.30     69.78 o 
   9   1   3       90.27       32.71     39.25 o 
  11   1   3     1872.06     2165.59    118.61 o 
  13   1   3      975.50     1151.82    112.86 o 
  15   1   3      962.90     1120.35    123.67 o 
 -18   2   3     1908.54     1952.39    135.14 o 
 -16   2   3     1734.27     1856.37    119.42 o 
 -14   2   3     3522.70     3242.41    134.52 o 
 -12   2   3     1501.52     1412.18     70.77 o 
 -10   2   3     1725.37     1686.21     57.58 o 
  -8   2   3     1950.46     1834.88     53.39 o 
  -6   2   3     2783.51     2845.23     69.38 o 
  -4   2   3       44.54       54.27     17.72 o 
  -2   2   3      715.67      711.92     39.88 o 
   0   2   3       43.52       42.05     15.05 o 
   2   2   3     1644.83     1759.63     44.42 o 
   4   2   3     1286.71     1392.96     45.09 o 
   6   2   3      172.79      152.21     28.94 o 
   8   2   3       87.58      106.41     39.21 o 
  10   2   3        7.37        3.95     43.79 o 
  12   2   3      741.34      919.12     99.17 o 
  14   2   3      579.29      602.78    100.45 o 
 -17   3   3     7551.07     7669.06    233.32 o 
 -15   3   3     6465.56     6350.90    194.91 o 
 -13   3   3    10944.38    10690.46    196.78 o 
 -11   3   3     5582.50     5449.04    106.03 o 
  -9   3   3      603.81      521.68     39.13 o 
  -7   3   3    13856.71    14865.83    269.88 o 
  -5   3   3       26.87        5.22     24.62 o 
  -3   3   3      464.01      567.94     45.86 o 
  -1   3   3     2494.10     2387.91    105.60 o 
   1   3   3     7793.20     7916.17     93.65 o 
   3   3   3      111.05       95.76     18.57 o 
   5   3   3     2414.12     2525.47     61.90 o 
   7   3   3     2004.58     2211.15     66.02 o 
   9   3   3      122.82       86.17     46.16 o 
  11   3   3     1049.59     1061.15     72.28 o 
  13   3   3      678.55      834.19    101.39 o 
  15   3   3     1244.25     1455.22    127.35 o 
 -16   4   3     3560.05     3250.00    148.83 o 
 -14   4   3     3166.45     3119.73     93.22 o 
 -12   4   3     1488.56     1536.25     66.07 o 
 -10   4   3     1352.12     1463.35     58.78 o 
  -8   4   3        1.05      -13.94     26.73 o 
  -6   4   3      329.40      287.48     29.57 o 
  -4   4   3      774.88      763.84     29.03 o 
  -2   4   3     8982.56     9255.04    107.79 o 
   0   4   3    13466.90    13520.26    182.44 o 
   2   4   3     3793.53     3718.00     58.90 o 
   4   4   3    10113.74    10249.76    123.38 o 
   6   4   3     4368.26     4349.35     88.81 o 
   8   4   3     1393.92     1414.58     60.89 o 
  10   4   3     1009.80     1048.32     63.25 o 
  12   4   3      288.76      267.80     61.07 o 
  14   4   3       34.23       76.85     82.44 o 
 -17   5   3      900.40     1089.58    174.21 o 
 -15   5   3     1917.97     1800.36    105.75 o 
 -13   5   3     1104.35     1185.42     97.76 o 
 -11   5   3       99.66      137.63     40.09 o 
  -9   5   3      195.54      266.81     38.29 o 
  -7   5   3       11.10       27.41     32.06 o 
  -5   5   3      977.23     1006.88     47.47 o 
  -3   5   3      763.95      861.30     45.02 o 
  -1   5   3    19027.61    20448.29    498.70 o 
   1   5   3      580.96      515.59     27.10 o 
   3   5   3     3337.82     3338.56     59.71 o 
   5   5   3     5479.38     5171.99     95.58 o 
   7   5   3     1483.55     1472.64     72.29 o 
   9   5   3     1244.60     1326.54     67.00 o 
  11   5   3       14.69        4.56     47.34 o 
  13   5   3        0.43      158.47    116.14 o 
 -16   6   3     3993.60     4108.89    197.02 o 
 -14   6   3     6598.45     6591.22    396.70 o 
 -12   6   3     4398.93     4478.83    154.15 o 
 -10   6   3     2107.66     2036.61    120.98 o 
  -8   6   3     2424.33     2532.76    135.35 o 
  -6   6   3      895.11      971.46     47.03 o 
  -4   6   3       58.98       43.98     27.46 o 
  -2   6   3     2961.71     3102.07     69.88 o 
   0   6   3     1558.35     1442.59     38.85 o 
   2   6   3     1203.46     1208.04     39.37 o 
   4   6   3     2454.03     2311.12     55.06 o 
   6   6   3      935.42     1010.07     56.92 o 
   8   6   3     1131.89     1182.46     91.72 o 
  10   6   3      791.73      565.60     93.33 o 
  12   6   3       54.98       -2.29     89.47 o 
 -15   7   3      104.05      171.74     71.38 o 
 -13   7   3       54.31        1.57     60.45 o 
 -11   7   3       11.82      -48.49     48.49 o 
  -9   7   3     1057.87     1036.13    105.02 o 
  -7   7   3     1700.57     1490.33     79.40 o 
  -5   7   3      560.71      564.54     42.83 o 
  -3   7   3      538.61      608.35     64.14 o 
  -1   7   3        7.49        1.21     28.84 o 
   1   7   3      499.49      505.05     48.58 o 
   3   7   3     1662.33     1557.30     68.04 o 
   5   7   3      639.10      597.28     92.06 o 
   7   7   3      427.65      338.89     66.66 o 
   9   7   3      148.36       99.56     56.03 o 
  11   7   3       22.73      -56.16     56.16 o 
  13   7   3        0.11      -48.74     84.79 o 
 -14   8   3     2446.63     2691.24    123.90 o 
 -12   8   3     4024.51     4084.75    134.88 o 
 -10   8   3     4455.87     4655.11    137.15 o 
  -8   8   3     2117.04     2155.55    125.17 o 
  -6   8   3     1776.90     1552.00    101.49 o 
  -4   8   3      200.42      175.73     73.26 o 
  -2   8   3      121.23       91.03     42.45 o 
   0   8   3      340.96      321.34     51.73 o 
   2   8   3     3685.12     3658.45    103.67 o 
   4   8   3     4038.71     3962.07    147.48 o 
   6   8   3      302.73      144.03    107.61 o 
   8   8   3       15.19      -28.42     95.31 o 
  10   8   3       67.91      -24.00    181.92 o 
  12   8   3      142.10       53.56     91.18 o 
 -13   9   3        3.31      -33.73     90.25 o 
 -11   9   3        1.23      -65.82     86.12 o 
  -9   9   3       48.88       36.86     71.75 o 
  -7   9   3      287.20      276.45     78.16 o 
  -5   9   3       49.01       71.23     66.93 o 
  -3   9   3      292.39      202.28     49.68 o 
  -1   9   3      363.03      324.15     53.87 o 
   1   9   3      650.40      591.12     87.33 o 
   3   9   3      201.78      180.52     66.88 o 
   5   9   3       20.34      -62.74     62.74 o 
   7   9   3      317.16      165.57    116.31 o 
   9   9   3      146.29       93.66     96.62 o 
 -10  10   3      385.37      544.24    109.84 o 
  -8  10   3        1.62      -15.70     79.67 o 
  -6  10   3       44.65      -37.44    122.54 o 
  -4  10   3      174.06      209.88     65.21 o 
  -2  10   3     3473.62     3312.98    101.44 o 
   0  10   3     1375.41     1415.84     83.43 o 
   2  10   3      909.41     1058.67    142.72 o 
   4  10   3     1075.43      915.15    103.89 o 
   6  10   3     1209.17     1240.09    113.27 o 
   8  10   3      713.89      751.08    133.53 o 
  -9  11   3      560.20      698.07    197.02 o 
  -7  11   3      708.53      825.23    151.74 o 
  -5  11   3      373.26      446.39     82.44 o 
  -3  11   3       69.31       87.69     68.38 o 
  -1  11   3      228.47      345.36     66.01 o 
   1  11   3      119.68       68.62     75.60 o 
   3  11   3       15.98       77.71     74.81 o 
   5  11   3      168.62       86.81     89.48 o 
   7  11   3        1.32      -57.73    114.17 o 
  -6  12   3      391.05      600.95    102.21 o 
  -4  12   3       10.34      -70.13     70.13 o 
  -2  12   3      109.41       60.94     71.24 o 
   0  12   3       24.46      -39.12     77.74 o 
   2  12   3       25.87        4.68     92.85 o 
   4  12   3      102.45       57.10     92.14 o 
 -18   0   4     4407.34     4179.17    254.60 o 
 -16   0   4    10974.28    11098.19    397.31 o 
 -14   0   4     7237.59     6970.53    281.17 o 
 -12   0   4    69131.93    68605.55   1552.18 o 
 -10   0   4    41400.58    40852.23    641.90 o 
  -8   0   4    44471.45    44796.52    688.22 o 
  -6   0   4    44286.82    44376.32   2165.04 o 
  -4   0   4     6003.64     5549.40    202.92 o 
  -2   0   4   323352.91   323195.69   3822.95 o 
   0   0   4    10918.34    11727.78    293.64 o 
   2   0   4      654.99      628.94     64.63 o 
   4   0   4      154.73      135.17     59.06 o 
   6   0   4      228.84      266.73     80.05 o 
   8   0   4      132.91      169.85     49.03 o 
  10   0   4     9486.95     9252.37    328.09 o 
  12   0   4     1347.59     1568.58    162.40 o 
  14   0   4      479.94      257.22    145.01 o 
 -17   1   4       99.48       74.25     85.02 o 
 -15   1   4      419.60      392.12     92.36 o 
 -13   1   4       12.65      -56.01     56.01 o 
 -11   1   4      765.13      781.83     83.98 o 
  -9   1   4      321.74      321.67     29.62 o 
  -7   1   4       99.96      105.56     17.87 o 
  -5   1   4      159.57      144.22     15.88 o 
  -3   1   4     6445.14     6587.85    111.12 o 
  -1   1   4    19528.29    19820.86    223.05 o 
   1   1   4      242.90      236.78     34.08 o 
   3   1   4     1214.87     1177.63     92.36 o 
   5   1   4      200.57      211.05     47.54 o 
   7   1   4      138.98      149.93     40.33 o 
   9   1   4     6368.94     6581.65    139.79 o 
  11   1   4        4.44       -0.09     96.13 o 
  13   1   4      128.58      181.44     87.34 o 
  15   1   4        4.36      -25.61     90.45 o 
 -18   2   4     3183.89     3482.75    167.17 o 
 -16   2   4     7548.91     7688.58    228.04 o 
 -14   2   4    12224.10    11902.77    278.34 o 
 -12   2   4    15032.55    15114.08    243.04 o 
 -10   2   4    19569.66    18917.76    238.91 o 
  -8   2   4    37355.25    36996.79    574.39 o 
  -6   2   4    26327.24    25750.29    294.05 o 
  -4   2   4    24588.86    24625.85    409.95 o 
  -2   2   4      127.99      146.51     18.08 o 
   0   2   4     7115.90     7141.25     97.41 o 
   2   2   4      290.66      378.86     26.73 o 
   4   2   4     1566.10     1529.93     50.68 o 
   6   2   4     7679.39     8113.24    241.19 o 
   8   2   4     3581.74     3425.76     98.42 o 
  10   2   4     4617.34     4478.59    119.04 o 
  12   2   4     1941.28     1753.00    124.09 o 
  14   2   4     1502.63     1624.12    140.91 o 
 -17   3   4     2671.48     2771.97    147.25 o 
 -15   3   4     3540.76     3421.01    147.07 o 
 -13   3   4     7061.46     6963.41    130.57 o 
 -11   3   4     7741.37     7678.81    129.88 o 
  -9   3   4     9336.17     9110.42    138.36 o 
  -7   3   4    20347.35    19850.68    363.12 o 
  -5   3   4     7150.10     6984.98    125.25 o 
  -3   3   4     5867.45     5957.44     87.93 o 
  -1   3   4     4987.05     4937.86     77.09 o 
   1   3   4      569.52      613.31     30.35 o 
   3   3   4     1547.87     1644.75     43.87 o 
   5   3   4     2351.55     2587.25     67.47 o 
   7   3   4      363.70      429.23     51.48 o 
   9   3   4      518.76      529.13     58.64 o 
  11   3   4      401.51      534.50     85.67 o 
  13   3   4      295.65      425.97    207.68 o 
 -16   4   4     2495.18     2459.99    197.18 o 
 -14   4   4     7661.20     7492.18    143.97 o 
 -12   4   4     5929.94     6052.26    120.55 o 
 -10   4   4    12616.69    12551.33    244.30 o 
  -8   4   4     8333.38     7966.18    192.03 o 
  -6   4   4    16675.54    15937.78    423.02 o 
  -4   4   4     9523.68    10265.33    165.06 o 
  -2   4   4      479.50      405.17     26.58 o 
   0   4   4     3570.22     3778.85     60.16 o 
   2   4   4       12.93      -11.81     18.45 o 
   4   4   4      224.22      191.39     25.89 o 
   6   4   4     2003.09     1954.63     66.45 o 
   8   4   4     3169.90     3204.92     87.17 o 
  10   4   4      280.76      398.73     88.03 o 
  12   4   4     1996.95     1930.04    127.63 o 
  14   4   4      200.68      212.65    117.29 o 
 -17   5   4     2366.94     2501.99    209.65 o 
 -15   5   4     9563.57     9495.25    201.32 o 
 -13   5   4     9022.30     8901.14    384.99 o 
 -11   5   4    12168.71    11489.27    385.34 o 
  -9   5   4    18967.83    17702.05    645.03 o 
  -7   5   4    23424.94    23182.30    247.80 o 
  -5   5   4    22536.17    22463.01    353.89 o 
  -3   5   4     6845.82     6474.04    109.67 o 
  -1   5   4     4768.17     4374.44     67.86 o 
   1   5   4     3693.42     3793.19     65.42 o 
   3   5   4      559.75      605.00     33.51 o 
   5   5   4       34.29       56.31     33.73 o 
   7   5   4     2006.09     1890.74     71.10 o 
   9   5   4      802.98      936.67     63.78 o 
  11   5   4      150.04       98.99     99.78 o 
  13   5   4      581.18      482.29    139.11 o 
 -16   6   4      856.28      652.81    103.09 o 
 -14   6   4     1955.09     2111.04    103.10 o 
 -12   6   4     1463.69     1643.53     89.43 o 
 -10   6   4     2368.20     2395.79    101.40 o 
  -8   6   4     5501.94     5647.45    187.93 o 
  -6   6   4     4824.00     4870.33     94.84 o 
  -4   6   4     3175.86     3204.18     83.97 o 
  -2   6   4     1484.39     1447.10     53.69 o 
   0   6   4      934.16      894.27     56.01 o 
   2   6   4      384.84      420.10     31.77 o 
   4   6   4      826.66      862.20     49.01 o 
   6   6   4       16.08      -33.20     33.20 o 
   8   6   4      254.06      168.57     54.14 o 
  10   6   4       71.88      -57.89     57.89 o 
  12   6   4       32.77       21.59     81.61 o 
 -15   7   4     2533.42     2553.75    213.57 o 
 -13   7   4     6966.81     6687.70    169.19 o 
 -11   7   4     8531.61     8354.74    183.90 o 
  -9   7   4    15065.80    14823.66    648.82 o 
  -7   7   4     1532.97     1753.01    161.09 o 
  -5   7   4    10283.28    10466.08    160.25 o 
  -3   7   4     5118.77     5364.94    103.17 o 
  -1   7   4     1519.35     1647.67     58.58 o 
   1   7   4      534.08      592.11     55.14 o 
   3   7   4     4832.21     4830.27    114.70 o 
   5   7   4      238.80      345.37    153.87 o 
   7   7   4     1137.45     1207.67     80.54 o 
   9   7   4     1457.58     1531.08     92.38 o 
  11   7   4     2114.68     2081.70    102.84 o 
 -14   8   4      211.54      117.20     81.29 o 
 -12   8   4      121.03       50.38     60.77 o 
 -10   8   4       62.77       75.58     58.21 o 
  -8   8   4      592.45      555.42     94.00 o 
  -6   8   4     1316.95     1519.43    106.95 o 
  -4   8   4      140.52      185.49     44.31 o 
  -2   8   4      419.85      429.81    111.20 o 
   0   8   4      631.35      650.28     60.14 o 
   2   8   4      144.65       62.99     43.85 o 
   4   8   4     2133.80     1963.33    110.98 o 
   6   8   4        6.17      -61.89     61.89 o 
   8   8   4      301.77      177.80     79.70 o 
  10   8   4      115.86       35.55     74.93 o 
 -13   9   4     3573.39     3624.26    210.14 o 
 -11   9   4     7026.41     7075.36    304.96 o 
  -9   9   4     7021.70     7426.59    279.53 o 
  -7   9   4     7891.59     8302.43    232.16 o 
  -5   9   4     4418.73     4548.75    137.14 o 
  -3   9   4     6004.81     6097.95    142.48 o 
  -1   9   4     2775.97     2901.90    101.05 o 
   1   9   4      525.39      530.56     83.45 o 
   3   9   4      114.50       56.36     66.33 o 
   5   9   4       14.96      -54.31     61.58 o 
   7   9   4       30.34       38.13     77.52 o 
   9   9   4      487.00      503.62     98.64 o 
 -10  10   4      556.93      712.45    165.68 o 
  -8  10   4      939.79     1315.20    126.08 o 
  -6  10   4      718.92     1080.82    128.77 o 
  -4  10   4      490.36      604.50     76.11 o 
  -2  10   4      433.14      494.55     69.12 o 
   0  10   4        6.90      -49.11     49.11 o 
   2  10   4      315.41      351.42     80.22 o 
   4  10   4       42.55       25.93     71.09 o 
   6  10   4        7.17     -100.23    100.23 o 
   8  10   4       79.13      122.44     90.88 o 
  -9  11   4     2037.38     2156.80    158.79 o 
  -7  11   4     2106.30     2295.40    146.73 o 
  -5  11   4     2217.01     2448.40    120.00 o 
  -3  11   4      745.09      945.46     91.86 o 
  -1  11   4      373.21      364.60     66.39 o 
   1  11   4      326.38      150.26     78.27 o 
   3  11   4      111.47       16.44     77.59 o 
   5  11   4       11.05     -100.23    100.23 o 
  -6  12   4      835.44      990.95    103.52 o 
  -4  12   4      474.71      565.95     86.18 o 
  -2  12   4      201.16      262.16     76.44 o 
   0  12   4       67.05      -35.59    156.33 o 
   2  12   4       11.51      -62.07     86.98 o 
 -17   1   5      135.21       69.90    133.86 o 
 -15   1   5       60.58       13.97     67.04 o 
 -13   1   5     6325.54     6218.67    185.70 o 
 -11   1   5    12340.49    12542.06    209.43 o 
  -9   1   5    18559.08    18318.16    226.75 o 
  -7   1   5    28686.63    27894.92    281.25 o 
  -5   1   5    41173.03    41088.96    449.56 o 
  -3   1   5    94181.33    96511.79   1462.43 o 
  -1   1   5    55325.34    53513.39   1367.48 o 
   1   1   5    31775.87    30837.38    497.74 o 
   3   1   5    20071.82    19299.16    337.89 o 
   5   1   5    10848.59    10666.31    286.09 o 
   7   1   5     7133.93     7332.01    145.84 o 
   9   1   5       95.48       79.54     67.04 o 
  11   1   5      362.32      306.02     86.70 o 
  13   1   5       98.08      -61.80     94.82 o 
 -18   2   5      102.81       59.77     88.29 o 
 -16   2   5      251.55       92.10     81.61 o 
 -14   2   5      606.19      545.15     87.20 o 
 -12   2   5     1755.11     1607.17     75.44 o 
 -10   2   5     2731.29     2649.37     71.51 o 
  -8   2   5    10592.90    10767.52    150.24 o 
  -6   2   5    13280.52    13308.47    392.95 o 
  -4   2   5     9991.55    10038.51    234.48 o 
  -2   2   5    16022.64    16401.37    220.53 o 
   0   2   5    11052.79    10960.91    197.84 o 
   2   2   5     8740.66     8481.34    141.99 o 
   4   2   5    12216.29    12644.21    246.34 o 
   6   2   5      848.45      885.60     71.97 o 
   8   2   5      353.95      390.32     57.48 o 
  10   2   5      637.49      880.49     99.69 o 
  12   2   5       21.10      -43.28     80.14 o 
  14   2   5       80.62      -93.20     93.20 o 
 -17   3   5      149.07      193.96    158.14 o 
 -15   3   5     1576.03     1553.87    113.06 o 
 -13   3   5     2931.85     3047.91    117.68 o 
 -11   3   5     6022.73     5894.65    112.80 o 
  -9   3   5    14986.57    14956.88    200.14 o 
  -7   3   5    54153.65    55077.06   1051.52 o 
  -5   3   5    28627.33    27981.21    285.17 o 
  -3   3   5    48244.08    47613.29    513.10 o 
  -1   3   5    39240.49    39473.07    833.03 o 
   1   3   5    31537.19    31807.58    356.64 o 
   3   3   5    38646.93    39205.94    436.29 o 
   5   3   5     5047.60     4703.92     95.12 o 
   7   3   5     3584.63     3745.70    104.46 o 
   9   3   5     1544.07     1592.00     83.61 o 
  11   3   5      308.37      346.31     88.79 o 
  13   3   5       19.12      245.35     90.32 o 
 -16   4   5      193.52      109.91    128.94 o 
 -14   4   5      332.37      337.69     62.20 o 
 -12   4   5     1249.30     1320.29     66.34 o 
 -10   4   5     4704.18     4622.70     98.92 o 
  -8   4   5     7292.69     7135.27    134.45 o 
  -6   4   5    14716.26    14358.16    245.54 o 
  -4   4   5    22042.02    22626.06    374.99 o 
  -2   4   5     5803.38     5734.97    103.43 o 
   0   4   5    19954.41    19860.79    433.40 o 
   2   4   5    10807.21    10751.99    132.60 o 
   4   4   5     1936.00     1889.93     54.48 o 
   6   4   5     2566.74     2604.90     76.31 o 
   8   4   5       31.18       28.60     50.18 o 
  10   4   5       15.64       41.26     55.96 o 
  12   4   5        8.93       83.92     79.50 o 
 -17   5   5       56.79      198.82    123.03 o 
 -15   5   5      600.90      443.37     87.34 o 
 -13   5   5       47.83      -22.74     48.92 o 
 -11   5   5     1283.54     1333.16     77.87 o 
  -9   5   5     2819.36     2738.57     99.12 o 
  -7   5   5     3434.55     3310.84     80.17 o 
  -5   5   5    10187.98    10189.23    147.47 o 
  -3   5   5      893.65      861.21     41.50 o 
  -1   5   5     9313.82     9428.52    118.57 o 
   1   5   5     6844.48     6873.78     97.75 o 
   3   5   5     1645.81     1735.61     52.77 o 
   5   5   5      668.65      741.12     51.77 o 
   7   5   5      118.22       79.68     44.03 o 
   9   5   5       28.60       21.47     62.41 o 
  11   5   5       21.20       -5.94     85.23 o 
  13   5   5      208.07      -13.78    123.03 o 
 -16   6   5      178.49        1.26     84.13 o 
 -14   6   5     2142.62     2021.24    100.00 o 
 -12   6   5     1977.89     1776.27    133.94 o 
 -10   6   5     8063.60     7650.53    164.58 o 
  -8   6   5    17107.37    16165.17    393.00 o 
  -6   6   5    20841.21    20795.49    279.60 o 
  -4   6   5    20574.05    19720.96    280.01 o 
  -2   6   5    26269.50    25520.11    347.46 o 
   0   6   5    22395.17    22529.28    318.04 o 
   2   6   5    20753.78    20033.47    280.24 o 
   4   6   5     5600.03     5637.43    114.62 o 
   6   6   5     4879.83     4797.93    106.80 o 
   8   6   5     1276.13     1317.49     82.84 o 
  10   6   5      664.30      532.86     72.84 o 
  12   6   5       31.71        6.18     81.33 o 
 -15   7   5       41.65       85.90     85.37 o 
 -13   7   5      153.33      179.30     64.63 o 
 -11   7   5        2.16      -36.27     50.78 o 
  -9   7   5      237.68      209.53     55.57 o 
  -7   7   5        9.11       -7.63     49.20 o 
  -5   7   5     1051.80     1155.85     56.40 o 
  -3   7   5      795.75      854.37     57.02 o 
  -1   7   5        5.84      -29.38     29.38 o 
   1   7   5      223.41      221.99     45.51 o 
   3   7   5      114.24       78.65     58.45 o 
   5   7   5     1259.36     1308.87     99.29 o 
   7   7   5      270.01      188.06     57.98 o 
   9   7   5       28.96       49.81     62.81 o 
  11   7   5        5.03      -65.71     65.71 o 
 -14   8   5      611.92      439.22     79.03 o 
 -12   8   5     3501.31     3413.82    188.01 o 
 -10   8   5     9908.07     9063.36    379.14 o 
  -8   8   5     2359.39     2599.23    138.78 o 
  -6   8   5    10823.72    10946.64    258.32 o 
  -4   8   5    20195.85    20269.86    442.72 o 
  -2   8   5    19699.51    19059.02    350.66 o 
   0   8   5    14651.22    14351.76    340.72 o 
   2   8   5     1831.80     1971.88    108.51 o 
   4   8   5    11856.12    11288.21    265.56 o 
   6   8   5     3385.99     3280.87    146.25 o 
   8   8   5     1051.42     1073.89    111.92 o 
  10   8   5       53.16       46.72     89.27 o 
 -13   9   5       45.12      -51.21     85.34 o 
 -11   9   5       20.62      -33.56     83.28 o 
  -9   9   5       18.99      -24.15     75.07 o 
  -7   9   5      309.29      119.75    103.02 o 
  -5   9   5      326.19      328.07     63.18 o 
  -3   9   5      253.05      265.23     72.58 o 
  -1   9   5       25.06       46.38     48.53 o 
   1   9   5       88.64       49.26     76.78 o 
   3   9   5      573.90      731.83     92.37 o 
   5   9   5       30.90      -25.56     75.02 o 
   7   9   5        4.83      -29.95    105.32 o 
   9   9   5      174.83      141.57     97.48 o 
 -10  10   5      930.06      948.89    118.98 o 
  -8  10   5     2676.90     2656.73    232.78 o 
  -6  10   5     3259.58     3536.82    130.40 o 
  -4  10   5     2822.22     2975.79     98.20 o 
  -2  10   5     1520.09     1782.54    129.98 o 
   0  10   5     4073.41     3793.96    120.10 o 
   2  10   5     2751.31     2816.53    142.82 o 
   4  10   5      518.95      722.63    104.44 o 
   6  10   5      448.82      437.13    100.23 o 
  -9  11   5     1437.76     1417.50    139.35 o 
  -7  11   5     2214.35     2081.06    137.31 o 
  -5  11   5     1986.82     2091.87    111.71 o 
  -3  11   5     2272.47     2430.46    131.93 o 
  -1  11   5     3696.30     3690.10    136.36 o 
   1  11   5     1702.37     1693.87    199.48 o 
   3  11   5     1552.32     1722.79    136.07 o 
   5  11   5     1055.77      888.10    118.09 o 
  -4  12   5     1461.02     1807.49    115.03 o 
  -2  12   5     1837.24     1929.72     91.89 o 
   0  12   5      959.07     1227.44    123.55 o 
 -18   0   6      712.44      764.44    155.18 o 
 -16   0   6     7570.79     7053.21    312.67 o 
 -14   0   6       90.43       51.18     99.74 o 
 -12   0   6      202.81      137.81     87.60 o 
 -10   0   6      265.03      272.82     50.70 o 
  -8   0   6      263.18      223.88     44.12 o 
  -6   0   6     3567.44     3359.09    130.09 o 
  -4   0   6    51348.30    53899.02    824.26 o 
  -2   0   6    57900.49    57931.90   1270.35 o 
   0   0   6    20226.01    19415.84    480.32 o 
   2   0   6    35257.80    32891.34    761.49 o 
   4   0   6    56344.17    54406.94   1222.45 o 
   6   0   6    40904.11    40653.88    959.33 o 
   8   0   6    22429.73    23278.73    625.33 o 
  10   0   6     6867.48     6827.48    291.34 o 
  12   0   6     6966.84     7248.75    320.54 o 
 -17   1   6       37.43      -37.10     79.24 o 
 -15   1   6      453.21      539.79     91.72 o 
 -13   1   6      303.13      237.61     71.67 o 
 -11   1   6      244.55      190.95     35.79 o 
  -9   1   6      760.26      823.61     45.80 o 
  -7   1   6       13.68        7.00     16.55 o 
  -5   1   6      863.16      882.14     41.59 o 
  -3   1   6      133.10      165.13     43.48 o 
  -1   1   6      803.75      870.70     48.10 o 
   1   1   6      325.63      386.46     49.76 o 
   3   1   6     3898.65     4034.55    137.63 o 
   5   1   6       46.77       15.26     52.64 o 
   7   1   6      504.78      620.94     57.59 o 
   9   1   6      885.65      961.93     99.68 o 
  11   1   6     2006.19     1930.95    129.45 o 
  13   1   6       73.20       65.97     93.26 o 
 -18   2   6      788.51      637.51    109.81 o 
 -16   2   6      904.83     1058.07    127.30 o 
 -14   2   6     4672.56     4718.73    173.53 o 
 -12   2   6      714.95      752.74     63.36 o 
 -10   2   6     2545.81     2610.32     60.05 o 
  -8   2   6     3451.81     3662.97     75.77 o 
  -6   2   6      540.11      522.61     34.62 o 
  -4   2   6     4512.19     4491.56     97.40 o 
  -2   2   6    14703.62    14612.20    180.66 o 
   0   2   6    24723.31    24400.83    315.76 o 
   2   2   6    39203.29    38923.14   1210.15 o 
   4   2   6    13152.01    12137.62    247.88 o 
   6   2   6    20965.70    20806.76    369.52 o 
   8   2   6    12909.39    13154.80    227.80 o 
  10   2   6     5065.43     5161.54    178.44 o 
  12   2   6     4330.33     4592.34    181.06 o 
 -17   3   6      364.14      372.66     95.73 o 
 -15   3   6      212.33      292.19     78.50 o 
 -13   3   6      425.20      404.85     76.09 o 
 -11   3   6      307.28      233.90     54.13 o 
  -9   3   6      610.65      639.26     42.99 o 
  -7   3   6      643.59      733.42     42.72 o 
  -5   3   6     1772.38     1695.90     66.62 o 
  -3   3   6     6591.24     6699.11    101.90 o 
  -1   3   6     8941.37     9251.33    216.89 o 
   1   3   6    17255.64    17371.25    216.50 o 
   3   3   6     6401.05     6155.51    126.09 o 
   5   3   6    10089.08     9921.01    178.87 o 
   7   3   6     5661.94     5744.87    135.01 o 
   9   3   6     5483.78     5577.31    141.03 o 
  11   3   6     1899.75     2283.21    539.54 o 
  13   3   6      654.20      914.31    117.66 o 
 -16   4   6      532.97      241.14    127.63 o 
 -14   4   6      822.22      888.08     75.80 o 
 -12   4   6      739.13      831.52     68.71 o 
 -10   4   6      334.98      406.72     45.60 o 
  -8   4   6      111.31       69.51     38.53 o 
  -6   4   6     2100.24     2021.14     51.93 o 
  -4   4   6     1466.58     1398.55     47.22 o 
  -2   4   6     7978.02     8022.08    119.28 o 
   0   4   6     9661.34     9238.56    133.24 o 
   2   4   6    14727.46    14635.20    172.84 o 
   4   4   6     9170.04     8882.71    142.69 o 
   6   4   6     6524.97     6219.51    121.71 o 
   8   4   6     6111.38     6116.71    146.00 o 
  10   4   6     4077.96     4086.91    161.45 o 
  12   4   6     1149.52     1361.77    123.84 o 
 -17   5   6      314.11      420.94    140.42 o 
 -15   5   6      108.15      220.55     79.59 o 
 -13   5   6      966.65      981.33     96.46 o 
 -11   5   6      143.75      114.85     49.17 o 
  -9   5   6      481.79      490.98     46.69 o 
  -7   5   6     2829.87     2769.09     75.00 o 
  -5   5   6     6144.01     6239.88    185.82 o 
  -3   5   6     3786.81     3694.92     86.57 o 
  -1   5   6    20022.44    19886.84    325.38 o 
   1   5   6    18374.93    18209.31    206.21 o 
   3   5   6    22234.66    21762.66    247.41 o 
   5   5   6    12960.57    13012.32    195.72 o 
   7   5   6     7815.24     8240.32    149.87 o 
   9   5   6     9258.19     9323.49    271.29 o 
  11   5   6     3797.07     3999.06    132.14 o 
 -16   6   6        9.52       71.42     88.61 o 
 -14   6   6       16.12       32.78     75.34 o 
 -12   6   6      272.54      121.29     56.87 o 
 -10   6   6      101.17       -5.53     62.19 o 
  -8   6   6      546.81      623.62     60.82 o 
  -6   6   6      740.20      744.08     42.14 o 
  -4   6   6     2002.11     1898.49     62.50 o 
  -2   6   6      710.42      657.55     45.41 o 
   0   6   6     4608.81     4592.82    100.03 o 
   2   6   6     2553.64     2657.07     68.02 o 
   4   6   6     6711.14     6555.70    122.41 o 
   6   6   6      915.62     1023.65     78.75 o 
   8   6   6      984.82     1056.91     82.83 o 
  10   6   6     1897.28     1942.92    126.44 o 
 -15   7   6     1038.02     1175.24    116.31 o 
 -13   7   6      591.64      655.88     77.76 o 
 -11   7   6       32.54      -21.14     52.56 o 
  -9   7   6      740.75      789.58     70.09 o 
  -7   7   6        6.99      -49.87     49.87 o 
  -5   7   6     2624.89     2457.76     76.06 o 
  -3   7   6     5312.92     5111.49    102.74 o 
  -1   7   6     6855.87     6568.29    210.49 o 
   1   7   6     7537.35     7279.35    167.02 o 
   3   7   6     3885.36     3859.83    414.05 o 
   5   7   6    14230.94    14117.57    427.50 o 
   7   7   6     5727.21     5868.56    189.65 o 
   9   7   6     3397.18     3320.30    125.79 o 
 -14   8   6       67.46       27.53     90.65 o 
 -12   8   6      170.03      121.23     62.57 o 
 -10   8   6       44.93       42.86     57.14 o 
  -8   8   6     2304.62     2241.26    120.04 o 
  -6   8   6        3.29      -38.73     42.69 o 
  -4   8   6      455.26      522.04     66.58 o 
  -2   8   6      297.29      344.73     54.77 o 
   0   8   6      133.94      126.28     49.21 o 
   2   8   6      959.85      927.12     94.76 o 
   4   8   6      397.54      525.19    159.12 o 
   6   8   6       21.00      106.99     82.81 o 
   8   8   6      146.67      112.16     81.83 o 
 -13   9   6       65.70      -49.12     81.58 o 
 -11   9   6        4.47        0.46     80.62 o 
  -9   9   6      366.07      364.83     84.53 o 
  -7   9   6      144.49      127.15     75.39 o 
  -5   9   6     2679.60     2460.44    121.85 o 
  -3   9   6     3778.87     3624.43    112.87 o 
  -1   9   6     6406.86     6458.25    150.72 o 
   1   9   6     4438.17     4469.52    162.94 o 
   3   9   6     8359.94     8305.31    418.80 o 
   5   9   6     6248.61     6050.08    273.30 o 
   7   9   6     4135.59     4179.33    180.40 o 
 -10  10   6       94.67       64.54     81.19 o 
  -8  10   6        0.57      -17.21     82.35 o 
  -6  10   6      349.97      323.56     85.74 o 
  -4  10   6      297.20      249.12     83.42 o 
  -2  10   6      359.14      414.94     67.72 o 
   0  10   6      794.89      929.85    100.45 o 
   2  10   6      829.65      781.54     97.92 o 
   4  10   6      709.98      836.23    191.11 o 
   6  10   6      581.14      754.88    112.17 o 
  -9  11   6       18.19      -72.97    133.86 o 
  -7  11   6      393.45      391.04     96.34 o 
  -5  11   6      510.84      450.82     94.77 o 
  -3  11   6      479.82      544.10     76.61 o 
  -1  11   6     1538.53     1695.23    126.97 o 
   1  11   6     2141.01     2101.25    229.66 o 
   3  11   6     2120.57     2034.62    135.53 o 
  -4  12   6      217.32      199.80    125.33 o 
  -2  12   6      388.55      261.35     92.86 o 
 -17   1   7       70.99      -47.05     75.51 o 
 -15   1   7     2161.77     2147.79    130.56 o 
 -13   1   7      314.48      298.92     61.08 o 
 -11   1   7     5116.14     5107.08    103.83 o 
  -9   1   7     9558.54     9445.96    147.53 o 
  -7   1   7     7694.02     7528.45    122.62 o 
  -5   1   7     8615.48     8455.70    154.24 o 
  -3   1   7      644.84      834.36     51.22 o 
  -1   1   7     3565.87     3763.96     91.67 o 
   1   1   7      397.88      509.22     58.00 o 
   3   1   7     2700.19     2763.54    111.00 o 
   5   1   7     6875.75     6868.48    182.01 o 
   7   1   7    12907.98    12915.91    224.91 o 
   9   1   7     3410.41     3461.33    151.62 o 
  11   1   7     9078.49     9144.92    257.63 o 
 -18   2   7       41.25      108.99    184.88 o 
 -16   2   7        5.69      -37.47     79.46 o 
 -14   2   7       51.02      -48.16     48.16 o 
 -12   2   7      241.92      187.27     48.20 o 
 -10   2   7      601.57      562.95     55.92 o 
  -8   2   7      119.31      103.70     28.65 o 
  -6   2   7      702.24      666.95     38.48 o 
  -4   2   7        7.68       42.20     33.38 o 
  -2   2   7       64.78       40.27     31.35 o 
   0   2   7        9.43       22.56     32.52 o 
   2   2   7     4802.99     5040.53    141.63 o 
   4   2   7     1204.45     1315.18    111.55 o 
   6   2   7     1648.25     1679.59    103.11 o 
   8   2   7     1109.55     1353.68    139.81 o 
  10   2   7     3175.07     3108.77    152.44 o 
  12   2   7     1443.61     1813.53    142.62 o 
 -17   3   7       27.69       87.83    194.39 o 
 -15   3   7       17.99       -6.03     51.61 o 
 -13   3   7     1309.01     1298.73     79.84 o 
 -11   3   7     3961.65     3919.29    115.01 o 
  -9   3   7       67.50       74.28     29.92 o 
  -7   3   7     2297.25     2282.01     70.99 o 
  -5   3   7     1191.75     1113.37     61.03 o 
  -3   3   7     1102.63     1093.86     44.52 o 
  -1   3   7      181.02      193.29     29.38 o 
   1   3   7     3955.87     3939.42     83.24 o 
   3   3   7     3917.19     3850.78    128.17 o 
   5   3   7     4102.79     4153.01    113.79 o 
   7   3   7     5590.96     5426.18    161.71 o 
   9   3   7    10025.07     9838.96    199.66 o 
  11   3   7     4625.83     4650.83    184.07 o 
 -16   4   7       40.54       70.21    115.81 o 
 -14   4   7     1108.03     1095.04     82.46 o 
 -12   4   7     1586.17     1602.31     83.70 o 
 -10   4   7     2442.76     2335.80     73.54 o 
  -8   4   7     3144.25     3178.53    121.18 o 
  -6   4   7     1830.03     1672.47     58.70 o 
  -4   4   7     2574.84     2649.28     64.10 o 
  -2   4   7     2503.59     2640.71     89.31 o 
   0   4   7      674.96      781.90     45.61 o 
   2   4   7       63.47       37.83     34.06 o 
   4   4   7      790.96      827.82     55.47 o 
   6   4   7     2602.96     2720.98    245.87 o 
   8   4   7     1891.41     1936.06     93.58 o 
  10   4   7     4273.29     4139.65    133.72 o 
 -17   5   7        6.05       27.23    121.72 o 
 -15   5   7      230.80      129.54    191.60 o 
 -13   5   7     1407.82     1405.17    108.23 o 
 -11   5   7      626.64      556.80     80.78 o 
  -9   5   7     1653.69     1536.36     66.35 o 
  -7   5   7     2228.57     2230.21     83.81 o 
  -5   5   7      735.17      795.96     57.14 o 
  -3   5   7     4330.00     4639.35     96.23 o 
  -1   5   7      236.15      239.43     35.30 o 
   1   5   7        0.64      -21.91     30.75 o 
   3   5   7        3.12       46.37     35.02 o 
   5   5   7      722.91      856.51     60.22 o 
   7   5   7      872.39      936.48    105.45 o 
   9   5   7     1379.24     1517.34    137.82 o 
  11   5   7     1015.91      999.95     93.80 o 
 -16   6   7       10.53       40.18     83.79 o 
 -14   6   7      363.87      354.40    195.05 o 
 -12   6   7     1277.00     1393.24    155.35 o 
 -10   6   7      419.13      515.78     67.13 o 
  -8   6   7     1888.91     1854.33     86.64 o 
  -6   6   7      623.22      658.38     61.86 o 
  -4   6   7     1782.20     1965.48     91.33 o 
  -2   6   7      199.19      138.23     34.20 o 
   0   6   7      879.13      902.11     47.62 o 
   2   6   7      452.67      473.07     41.83 o 
   4   6   7     4577.36     4374.83    104.34 o 
   6   6   7     2560.18     2572.06     87.83 o 
   8   6   7     7540.54     7520.18    225.06 o 
  10   6   7     3056.53     3165.51    150.02 o 
 -15   7   7        1.95      -20.64     79.69 o 
 -13   7   7      142.48      147.36     85.14 o 
 -11   7   7       27.09      -54.62     54.62 o 
  -9   7   7     1676.19     1781.31     91.05 o 
  -7   7   7      410.08      405.61     47.36 o 
  -5   7   7      340.90      371.77     53.24 o 
  -3   7   7       32.26       19.60     34.62 o 
  -1   7   7      232.16      263.77     42.38 o 
   1   7   7      124.17      133.16     40.09 o 
   3   7   7     1326.40     1437.91    105.64 o 
   5   7   7       57.99      -48.84     76.78 o 
   7   7   7       11.95      -71.70     71.70 o 
   9   7   7      122.70       30.89     91.54 o 
 -14   8   7       18.64      -16.40     85.13 o 
 -12   8   7       34.30      168.00     87.26 o 
 -10   8   7      698.87      676.05     75.44 o 
  -8   8   7     3405.87     3368.05    193.57 o 
  -6   8   7      172.29      177.76     51.35 o 
  -4   8   7       72.90       72.17     47.30 o 
  -2   8   7       22.54       18.34     45.46 o 
   0   8   7        3.12       18.41     47.46 o 
   2   8   7      349.42      439.61     78.87 o 
   4   8   7     4480.25     4307.56    163.27 o 
   6   8   7     3163.16     3128.23    150.06 o 
   8   8   7     2029.74     1959.61    134.52 o 
 -13   9   7       79.28      106.96    135.17 o 
 -11   9   7       12.03      -26.51     71.72 o 
  -9   9   7      498.15      556.00    207.68 o 
  -7   9   7      171.94      224.21     76.30 o 
  -5   9   7      102.84      115.28     50.38 o 
  -3   9   7      192.29      175.41     60.60 o 
  -1   9   7      180.92      161.03     74.22 o 
   1   9   7       34.59      -47.06     69.43 o 
   3   9   7      472.07      437.20     88.68 o 
   5   9   7       43.67      -45.12    131.89 o 
   7   9   7        2.47      -78.28     89.96 o 
 -10  10   7      549.54      507.06     95.95 o 
  -8  10   7      328.30      403.22    198.33 o 
  -6  10   7      425.46      664.15    135.50 o 
  -4  10   7     1300.83     1504.12    111.21 o 
  -2  10   7       62.96       -3.58     57.36 o 
   0  10   7       17.29      -45.16    142.23 o 
   2  10   7      109.12      -70.16     70.16 o 
   4  10   7      192.87      197.45    131.23 o 
  -7  11   7        8.22       72.46    112.53 o 
  -5  11   7        9.04      -20.37     72.73 o 
  -3  11   7      382.17      270.37     78.06 o 
  -1  11   7      240.76      211.37     86.53 o 
   1  11   7      185.60      196.16     85.99 o 
 -18   0   8     4050.17     4646.69    277.56 o 
 -16   0   8      578.33      577.43    146.00 o 
 -14   0   8    13271.80    12391.18    432.09 o 
 -12   0   8      931.18      971.84     83.07 o 
 -10   0   8       15.13        4.20     51.84 o 
  -8   0   8      260.71      199.72     51.46 o 
  -6   0   8     5850.46     6148.26    157.67 o 
  -4   0   8     6889.05     7560.83    177.94 o 
  -2   0   8    20479.25    19265.90    497.38 o 
   0   0   8     5762.52     5587.97    215.88 o 
   2   0   8     2335.21     2368.13    151.58 o 
   4   0   8      284.07      223.43     95.15 o 
   6   0   8      166.41      148.30    110.89 o 
   8   0   8      110.15       30.18    118.77 o 
  10   0   8      738.09      773.96    157.81 o 
 -17   1   8      123.91       64.59    108.27 o 
 -15   1   8       41.19      -71.73     71.73 o 
 -13   1   8       13.76      134.23     55.46 o 
 -11   1   8       73.26       82.98     37.96 o 
  -9   1   8       96.29       71.36     46.83 o 
  -7   1   8      243.57      330.57     39.19 o 
  -5   1   8     1072.24     1068.85     79.90 o 
  -3   1   8    16666.25    16582.90    252.15 o 
  -1   1   8      102.20      191.99     51.23 o 
   1   1   8      647.34      730.18     70.85 o 
   3   1   8       20.05       19.34     62.01 o 
   5   1   8      126.65      146.35     72.06 o 
   7   1   8     2580.30     2583.67    209.72 o 
   9   1   8      402.18      371.69     94.07 o 
  11   1   8       27.72      -46.17     88.04 o 
 -18   2   8     2880.17     2897.96    209.16 o 
 -16   2   8     2300.20     2219.77    141.16 o 
 -14   2   8      927.08      945.45     93.05 o 
 -12   2   8      291.79      273.06     60.45 o 
 -10   2   8      317.58      289.85     62.44 o 
  -8   2   8      743.98      775.37     62.35 o 
  -6   2   8     2326.57     2448.65     86.15 o 
  -4   2   8     8604.28     8364.57    155.51 o 
  -2   2   8     4550.16     4545.43    108.40 o 
   0   2   8     3940.18     3908.26    127.90 o 
   2   2   8     4582.45     4663.84    143.82 o 
   4   2   8     3289.49     3458.02    134.27 o 
   6   2   8       59.40       84.75     61.19 o 
   8   2   8      186.09      108.65     63.29 o 
  10   2   8      397.23      334.00     97.61 o 
 -17   3   8      824.62     1093.86    218.51 o 
 -15   3   8     1021.45     1131.81    186.19 o 
 -13   3   8      378.41      409.24     63.89 o 
 -11   3   8      231.70      274.66     53.27 o 
  -9   3   8       95.00      115.07     47.43 o 
  -7   3   8      403.52      426.12     39.70 o 
  -5   3   8     1000.05     1012.80     63.54 o 
  -3   3   8      449.20      358.26     50.48 o 
  -1   3   8     1221.60     1211.80     70.65 o 
   1   3   8      418.78      428.95     54.55 o 
   3   3   8     1702.31     1667.41    100.78 o 
   5   3   8        8.26       -7.12     47.41 o 
   7   3   8        3.22      -53.64     53.64 o 
   9   3   8      265.61      172.50     66.18 o 
  11   3   8      160.77      281.75    117.29 o 
 -16   4   8     1685.18     1706.27    117.53 o 
 -14   4   8      311.03      374.08     66.76 o 
 -12   4   8      479.85      524.55     65.59 o 
 -10   4   8       80.68      103.10     47.19 o 
  -8   4   8       32.82       32.81     33.99 o 
  -6   4   8     1140.21     1172.76     67.91 o 
  -4   4   8     3993.23     3848.41    106.63 o 
  -2   4   8      923.07     1095.29     52.48 o 
   0   4   8     2704.82     2909.39     76.09 o 
   2   4   8      771.69      798.36     77.13 o 
   4   4   8     1840.72     1874.94     86.77 o 
   6   4   8      343.40      291.47     64.04 o 
   8   4   8      375.57      280.50     67.25 o 
  10   4   8        0.98       -1.47    103.68 o 
 -17   5   8     2911.32     2632.57    226.05 o 
 -15   5   8     1136.20     1400.23    118.00 o 
 -13   5   8      624.85      809.99    125.82 o 
 -11   5   8      292.53      333.47     73.64 o 
  -9   5   8      422.08      413.92     69.47 o 
  -7   5   8       17.43       -5.44     43.41 o 
  -5   5   8     1830.13     1894.81     77.64 o 
  -3   5   8     1420.12     1626.90     65.33 o 
  -1   5   8      849.98      838.98     51.36 o 
   1   5   8      556.99      590.19     76.76 o 
   3   5   8      351.63      363.72     43.31 o 
   5   5   8      577.82      588.33     57.10 o 
   7   5   8       46.97       95.39     59.34 o 
   9   5   8      475.04      418.02     75.54 o 
 -16   6   8      668.42      697.13    192.59 o 
 -14   6   8       51.18       53.34     74.76 o 
 -12   6   8      122.46       39.83     70.75 o 
 -10   6   8      136.45       96.89     66.73 o 
  -8   6   8      123.28       97.21     86.63 o 
  -6   6   8        4.26       -5.64     54.63 o 
  -4   6   8      350.28      325.29     79.23 o 
  -2   6   8      111.20       89.87     40.33 o 
   0   6   8      206.66      202.44     41.78 o 
   2   6   8       92.50       49.33     36.70 o 
   4   6   8        6.37      -41.02     41.02 o 
   6   6   8      138.85        9.96     51.19 o 
   8   6   8       14.12       75.09     85.83 o 
 -15   7   8     1161.83     1189.92    129.10 o 
 -13   7   8      506.57      681.60    100.81 o 
 -11   7   8      849.95      976.26    103.89 o 
  -9   7   8     2095.56     2012.69    123.78 o 
  -7   7   8      137.35       63.20     40.65 o 
  -5   7   8      843.67      926.37     97.40 o 
  -3   7   8     1840.62     1726.48     81.62 o 
  -1   7   8     1583.10     1666.08     69.94 o 
   1   7   8     5519.18     5666.16    143.42 o 
   3   7   8      501.92      408.97     82.56 o 
   5   7   8      135.55       52.33     69.13 o 
   7   7   8       23.77       18.00     81.47 o 
 -14   8   8        4.81       87.28     96.60 o 
 -12   8   8       17.29      -18.80     78.62 o 
 -10   8   8       42.54      -71.75     71.75 o 
  -8   8   8      782.23      772.58     89.41 o 
  -6   8   8        5.37        5.01     51.91 o 
  -4   8   8      111.68      -15.46     54.98 o 
  -2   8   8      214.34      157.83     53.69 o 
   0   8   8        0.46      -41.72     56.77 o 
   2   8   8     1297.50     1436.10    137.80 o 
   4   8   8       58.14      -80.71     80.71 o 
   6   8   8      184.11      132.55     88.81 o 
 -11   9   8      303.98      300.20    124.34 o 
  -9   9   8       12.94      -41.07     71.79 o 
  -7   9   8       58.97        9.43     70.52 o 
  -5   9   8       32.34       -5.96    201.28 o 
  -3   9   8      334.25      447.71     77.21 o 
  -1   9   8      330.14      405.70     66.33 o 
   1   9   8      703.94      778.25     99.17 o 
   3   9   8       12.91       75.13    123.03 o 
   5   9   8       10.53       37.63     85.21 o 
 -10  10   8       48.04       81.95     92.85 o 
  -8  10   8        4.91      -72.03     72.03 o 
  -6  10   8        2.36       63.87     73.43 o 
  -4  10   8       15.54      -68.57     68.57 o 
  -2  10   8      157.40       20.65     73.05 o 
   0  10   8       10.17      -34.10     79.46 o 
   2  10   8       78.36       98.91     91.21 o 
  -7  11   8        3.41      195.54    118.11 o 
  -5  11   8      135.99       55.26     80.96 o 
  -3  11   8      161.14      176.28     77.85 o 
  -1  11   8       80.73       37.07    112.86 o 
 -17   1   9     2143.93     2377.97    161.34 o 
 -15   1   9    10493.88    10619.82    292.98 o 
 -13   1   9    10341.79    11066.97    219.82 o 
 -11   1   9     9168.83     9139.27    157.03 o 
  -9   1   9     7665.61     7488.86    135.71 o 
  -7   1   9     4069.75     4016.44    141.13 o 
  -5   1   9     8347.62     8098.04    161.67 o 
  -3   1   9      453.11      429.89     52.58 o 
  -1   1   9      385.39      498.97     72.61 o 
   1   1   9      735.58      859.50    220.47 o 
   3   1   9     2341.43     2330.17    119.67 o 
   5   1   9      769.03      920.60     97.76 o 
   7   1   9     2718.96     2872.30    145.08 o 
   9   1   9     2334.36     2370.70    142.21 o 
 -18   2   9      639.93      781.42    173.23 o 
 -16   2   9     1295.20     1442.50    146.98 o 
 -14   2   9     1646.87     1753.74     98.10 o 
 -12   2   9     1211.19     1320.80     85.01 o 
 -10   2   9     2875.92     2901.26    104.05 o 
  -8   2   9     2917.76     2991.83    101.59 o 
  -6   2   9      749.45      843.22     90.00 o 
  -4   2   9     1147.12     1134.05     68.16 o 
  -2   2   9       12.70       -6.74     41.82 o 
   0   2   9       48.17      100.58     59.23 o 
   2   2   9      487.54      508.79     76.56 o 
   4   2   9      521.48      669.65    136.65 o 
   6   2   9      282.81      177.91    179.96 o 
   8   2   9       45.42       31.23     80.67 o 
  10   2   9        4.13      -33.36     93.01 o 
 -17   3   9     4123.46     4374.00    306.76 o 
 -15   3   9     4264.53     4530.76    211.68 o 
 -13   3   9     5755.90     5970.51    155.55 o 
 -11   3   9     6122.72     6117.58    153.41 o 
  -9   3   9    14359.92    14265.25    247.41 o 
  -7   3   9     3430.66     3350.97    193.57 o 
  -5   3   9     1966.07     1826.49     79.62 o 
  -3   3   9     1337.76     1368.62     71.17 o 
  -1   3   9       76.05       58.47     51.72 o 
   1   3   9      286.70      312.22     69.25 o 
   3   3   9     1293.52     1355.75    101.72 o 
   5   3   9     1068.55     1168.28    103.30 o 
   7   3   9      403.45      408.05     68.58 o 
   9   3   9      214.81      207.70     93.76 o 
 -16   4   9     2309.88     2548.78    140.23 o 
 -14   4   9     2125.35     2178.55    122.12 o 
 -12   4   9     3669.70     3769.12    266.78 o 
 -10   4   9     3781.61     3726.52    121.28 o 
  -8   4   9     2062.81     2108.10    112.96 o 
  -6   4   9     2926.38     2868.40     96.49 o 
  -4   4   9      272.72      326.88     51.40 o 
  -2   4   9      408.18      462.48     62.99 o 
   0   4   9       11.76        4.91     37.86 o 
   2   4   9     2000.86     1912.05    126.31 o 
   4   4   9      548.60      420.80     63.75 o 
   6   4   9     1540.61     1549.29     93.91 o 
   8   4   9      380.82      450.15    114.76 o 
 -17   5   9     1638.68     1540.69    210.30 o 
 -15   5   9      274.19      353.89     89.86 o 
 -13   5   9     1782.55     1685.90    208.17 o 
 -11   5   9     1917.67     2094.33    120.61 o 
  -9   5   9      716.53      873.61     92.14 o 
  -7   5   9     1645.59     1798.41    111.58 o 
  -5   5   9       13.06       60.60     47.44 o 
  -3   5   9      137.11      114.11     49.89 o 
  -1   5   9       19.81      -13.31     37.58 o 
   1   5   9      782.78      846.46     58.97 o 
   3   5   9      526.72      368.44     54.56 o 
   5   5   9      673.98      555.24     73.59 o 
   7   5   9      410.34      264.01     84.47 o 
   9   5   9      303.38      365.12     88.07 o 
 -16   6   9     3210.28     3148.84    160.01 o 
 -14   6   9     3185.22     3146.65    300.36 o 
 -12   6   9     5437.85     5610.50    264.60 o 
 -10   6   9     5417.74     5516.46    300.86 o 
  -8   6   9     4141.02     4046.77    152.75 o 
  -6   6   9     1850.36     1712.55    111.19 o 
  -4   6   9     1680.07     1784.50    126.97 o 
  -2   6   9      376.68      321.89     65.64 o 
   0   6   9       26.85      -40.86     40.86 o 
   2   6   9      745.33      727.95     53.55 o 
   4   6   9       74.43       32.20     52.26 o 
   6   6   9      699.24      779.87     83.87 o 
   8   6   9      163.69      336.34     98.48 o 
 -15   7   9      279.34      262.14    122.54 o 
 -13   7   9        4.43       16.12     85.21 o 
 -11   7   9       50.66       -1.97     70.63 o 
  -9   7   9       50.44       26.91    100.39 o 
  -7   7   9      366.06      358.50     62.44 o 
  -5   7   9       25.77        2.08    146.49 o 
  -3   7   9      170.31      247.35     54.16 o 
  -1   7   9       19.73       53.54     51.31 o 
   1   7   9       42.92       20.12     44.61 o 
   3   7   9       28.34      -66.34     66.34 o 
   5   7   9      475.11      309.72     90.87 o 
   7   7   9      107.95      151.25    117.78 o 
 -12   8   9     5195.06     5664.60    206.34 o 
 -10   8   9      831.94      795.04    144.03 o 
  -8   8   9     2559.32     2942.28    190.62 o 
  -6   8   9     3012.19     3145.96    106.96 o 
  -4   8   9     1210.08     1399.39    100.33 o 
  -2   8   9      373.34      462.23     78.72 o 
   0   8   9      837.84      833.00    109.91 o 
   2   8   9      208.54      217.46     77.70 o 
   4   8   9      187.23      -32.45     80.87 o 
   6   8   9      237.86      173.73     95.29 o 
 -11   9   9        2.85       73.16    104.00 o 
  -9   9   9      317.81      253.61    117.78 o 
  -7   9   9       99.90      174.84    112.86 o 
  -5   9   9       10.60        0.92     64.59 o 
  -3   9   9      235.69      208.54     76.94 o 
  -1   9   9        7.21      -67.14     67.14 o 
   1   9   9      272.58      207.35     83.48 o 
   3   9   9       87.80      -68.45    106.14 o 
  -8  10   9      681.54      762.84    102.78 o 
  -6  10   9      319.24      265.84     77.23 o 
  -4  10   9        6.57      110.92     72.70 o 
  -2  10   9       57.84       23.50     77.43 o 
   0  10   9        2.78     -108.60    108.60 o 
 -18   0  10      105.85      134.52    147.31 o 
 -16   0  10     3739.93     4091.57    276.25 o 
 -14   0  10     4716.20     4811.06    278.87 o 
 -12   0  10     7837.45     7849.14    212.30 o 
 -10   0  10     7515.39     7418.70    197.87 o 
  -8   0  10    15044.02    14637.76    304.37 o 
  -6   0  10    26591.52    26075.68    636.82 o 
  -4   0  10    25457.48    24298.43    635.50 o 
  -2   0  10     7549.26     7409.18    279.53 o 
   0   0  10     8099.19     8062.07    294.62 o 
   2   0  10     6316.72     6016.45    249.67 o 
   4   0  10     2917.96     2823.19    194.23 o 
   6   0  10      255.31      297.25    135.17 o 
   8   0  10       22.28      -96.46    127.30 o 
 -17   1  10       81.07       25.13     98.07 o 
 -15   1  10        4.23        3.53     97.37 o 
 -13   1  10      136.84      159.69     60.11 o 
 -11   1  10        4.16      -10.86     43.60 o 
  -9   1  10     1082.47     1277.79    121.07 o 
  -7   1  10     1179.09      987.47    276.58 o 
  -5   1  10        6.06       97.82     50.63 o 
  -3   1  10       53.09       66.46     59.85 o 
  -1   1  10      358.66      443.70     79.01 o 
   1   1  10     1507.44     1630.44    108.42 o 
   3   1  10      152.81      146.14     77.22 o 
   5   1  10        0.66      -76.56     76.56 o 
   7   1  10      756.87      647.88    114.50 o 
   9   1  10      471.15      475.50    107.10 o 
 -18   2  10      386.54      672.93    126.00 o 
 -16   2  10      172.64      124.45     95.42 o 
 -14   2  10     3197.52     3386.61    126.00 o 
 -12   2  10     2861.67     2922.13    113.11 o 
 -10   2  10    12411.12    12631.63    234.75 o 
  -8   2  10     7886.88     7699.35    169.29 o 
  -6   2  10    11219.10    11366.81    311.85 o 
  -4   2  10    11716.30    11557.16    255.82 o 
  -2   2  10     8092.95     8021.25    166.48 o 
   0   2  10     7480.44     7232.72    196.36 o 
   2   2  10     1171.48     1215.73    108.41 o 
   4   2  10     1006.94     1108.65    107.11 o 
   6   2  10      246.74      182.16     89.55 o 
   8   2  10      429.41      400.70    106.00 o 
 -17   3  10      194.35      140.72     99.91 o 
 -15   3  10      672.76      782.06     86.91 o 
 -13   3  10     1026.97     1198.89     90.76 o 
 -11   3  10     3664.47     3645.73    121.20 o 
  -9   3  10     2794.32     2917.54    108.55 o 
  -7   3  10     4197.81     4265.43    122.41 o 
  -5   3  10     5107.46     5033.25    129.53 o 
  -3   3  10     4225.47     4226.41    119.09 o 
  -1   3  10     4118.72     4011.45    116.10 o 
   1   3  10      583.44      618.17     87.11 o 
   3   3  10     1252.12     1390.38    112.03 o 
   5   3  10      120.20       67.19     85.89 o 
   7   3  10       76.79       29.69     69.47 o 
   9   3  10        1.44       -0.97     98.42 o 
 -16   4  10      332.75      316.08     90.93 o 
 -14   4  10      857.58      715.25    125.66 o 
 -12   4  10     1666.53     1710.73     96.86 o 
 -10   4  10     4298.77     4414.36    130.34 o 
  -8   4  10     5194.29     5019.89    134.31 o 
  -6   4  10     3559.11     3492.07    127.83 o 
  -4   4  10     5765.72     5594.08    134.85 o 
  -2   4  10     3694.01     3713.61    113.92 o 
   0   4  10     4003.83     3778.87    116.09 o 
   2   4  10      439.65      320.14    149.44 o 
   4   4  10      210.69      131.99     61.75 o 
   6   4  10      141.54      218.03     71.50 o 
   8   4  10       18.33       -8.07     69.77 o 
 -15   5  10      550.23      546.69     99.79 o 
 -13   5  10     1811.12     1795.80    176.51 o 
 -11   5  10     4923.60     5088.94    329.07 o 
  -9   5  10     7410.06     7320.45    209.70 o 
  -7   5  10     7215.28     7225.74    511.49 o 
  -5   5  10     4998.45     5066.94    177.93 o 
  -3   5  10     7847.52     7997.74    215.59 o 
  -1   5  10     5763.02     5727.83    139.18 o 
   1   5  10     3287.47     3344.66     94.26 o 
   3   5  10     1073.00     1223.24     95.38 o 
   5   5  10      136.75      102.10     65.28 o 
   7   5  10      274.14      210.00     75.05 o 
 -14   6  10       34.86      -15.27    119.10 o 
 -12   6  10      622.00      709.98    103.09 o 
 -10   6  10      930.03      951.99    173.07 o 
  -8   6  10     1494.02     1578.03    177.82 o 
  -6   6  10     1514.15     1505.80    138.94 o 
  -4   6  10      291.65      301.84     81.53 o 
  -2   6  10     1894.89     2016.96    116.68 o 
   0   6  10      270.19      324.38     60.06 o 
   2   6  10     2079.20     1996.57    123.15 o 
   4   6  10       16.12      -77.19     83.85 o 
   6   6  10        0.79      -50.55     89.25 o 
 -13   7  10     2667.53     2339.81    139.99 o 
 -11   7  10     1731.32     1722.82    125.19 o 
  -9   7  10     1954.00     2159.15    129.58 o 
  -7   7  10     6586.35     6788.44    284.45 o 
  -5   7  10     4998.71     5061.52    170.50 o 
  -3   7  10     4445.48     4089.73    199.95 o 
  -1   7  10     2262.37     2271.43    113.93 o 
   1   7  10      460.79      402.90    111.55 o 
   3   7  10     1885.62     1766.50    123.51 o 
   5   7  10      119.26     -125.66    125.66 o 
 -12   8  10       82.95      -80.08     83.71 o 
 -10   8  10     1006.14      744.90    107.76 o 
  -8   8  10       14.32       87.93    108.60 o 
  -6   8  10      120.89      180.22     61.10 o 
  -4   8  10       33.56        2.04     65.73 o 
  -2   8  10       22.79       66.99     82.19 o 
   0   8  10      229.84      284.30    116.31 o 
   2   8  10      143.37      107.15     78.31 o 
   4   8  10        4.37      -81.64     81.64 o 
 -11   9  10     1589.85     1699.82    194.56 o 
  -9   9  10     1902.23     1995.75    180.78 o 
  -7   9  10     3481.49     3733.30    222.44 o 
  -5   9  10     2892.55     2820.65    133.13 o 
  -3   9  10     3261.04     3430.76    148.29 o 
  -1   9  10     1116.96     1300.39    114.72 o 
   1   9  10     1664.41     1761.50    195.87 o 
  -6  10  10      307.40      468.07    107.61 o 
  -4  10  10      272.15      218.70     85.00 o 
  -2  10  10      290.31      269.84     88.04 o 
 -17   1  11     1223.91     1417.78    150.54 o 
 -15   1  11       28.57       21.68     98.96 o 
 -13   1  11      229.60      131.12     51.74 o 
 -11   1  11       15.45      -11.82     50.27 o 
  -9   1  11      618.29      710.09     73.98 o 
  -7   1  11     1988.90     2174.61    100.28 o 
  -5   1  11    12088.69    11630.16    216.76 o 
  -3   1  11     3340.97     3429.74    139.89 o 
  -1   1  11    10418.42    10356.53    252.05 o 
   1   1  11     7896.90     7350.81    235.73 o 
   3   1  11     7572.51     7320.80    214.92 o 
   5   1  11     7390.33     7341.66    283.96 o 
   7   1  11      933.34     1181.72    129.99 o 
 -16   2  11        3.05      -17.07    140.75 o 
 -14   2  11       54.12      -13.65    118.04 o 
 -12   2  11        9.39      -42.42     56.32 o 
 -10   2  11      936.80     1045.05     81.62 o 
  -8   2  11      121.98       91.92     59.05 o 
  -6   2  11     1870.52     1698.86     90.98 o 
  -4   2  11      573.40      640.28     69.14 o 
  -2   2  11     1507.94     1682.68    113.93 o 
   0   2  11     3847.27     3694.90    147.58 o 
   2   2  11     1261.32     1409.13    161.42 o 
   4   2  11     1241.38     1609.85    122.37 o 
   6   2  11      148.53      115.12     93.08 o 
   8   2  11     1364.01     1706.79    155.02 o 
 -17   3  11       59.42     -101.06    101.06 o 
 -15   3  11      318.88      296.24     78.13 o 
 -13   3  11      167.31      102.88     64.70 o 
 -11   3  11      990.78     1056.43     85.60 o 
  -9   3  11      831.92      896.49     81.20 o 
  -7   3  11     1831.76     1960.80    140.09 o 
  -5   3  11     2464.18     2593.87    101.93 o 
  -3   3  11     7346.61     7364.28    163.24 o 
  -1   3  11     7391.64     7167.55    205.07 o 
   1   3  11     6812.17     6787.66    201.48 o 
   3   3  11     4031.53     4260.03    168.91 o 
   5   3  11     2959.58     3013.49    154.61 o 
   7   3  11     3537.67     3559.18    136.54 o 
 -16   4  11      386.77      390.52    155.35 o 
 -14   4  11      107.78       30.74     78.12 o 
 -12   4  11       20.49       77.92     61.26 o 
 -10   4  11       74.37       59.95     57.90 o 
  -8   4  11      768.54      785.09     74.30 o 
  -6   4  11     1007.21     1030.85     78.25 o 
  -4   4  11     1297.95     1462.46     84.57 o 
  -2   4  11     5653.67     5529.19    243.58 o 
   0   4  11     2594.74     2882.44    265.59 o 
   2   4  11     2078.37     2008.94    122.72 o 
   4   4  11     2440.97     2478.91    110.30 o 
   6   4  11     1207.39     1518.55    105.52 o 
 -15   5  11      340.42      199.65    104.50 o 
 -13   5  11       12.02       46.89     81.18 o 
 -11   5  11       12.16      -69.61     69.61 o 
  -9   5  11       61.19       49.67     66.45 o 
  -7   5  11      526.06      536.78     90.39 o 
  -5   5  11      158.83      346.86     79.30 o 
  -3   5  11     2245.20     2125.16    107.06 o 
  -1   5  11     1062.69     1106.41     82.11 o 
   1   5  11     1070.52     1333.25    224.74 o 
   3   5  11     1027.61     1144.54     93.84 o 
   5   5  11      830.76      795.64    194.87 o 
 -14   6  11       65.47      -36.45    116.31 o 
 -12   6  11      253.15      182.28     89.55 o 
 -10   6  11       34.92      -23.21     72.45 o 
  -8   6  11     1906.30     1815.44    120.76 o 
  -6   6  11      960.58      946.86    105.66 o 
  -4   6  11     5097.69     5086.16    175.28 o 
  -2   6  11     4555.65     4284.65    203.09 o 
   0   6  11     2510.54     2295.76    123.57 o 
   2   6  11     6335.54     6278.44    198.19 o 
   4   6  11     1948.61     1971.08    106.07 o 
 -13   7  11        2.89      -87.05     87.05 o 
 -11   7  11      260.25      252.85     91.03 o 
  -9   7  11      444.63      464.30     96.45 o 
  -7   7  11        0.39      119.42     70.21 o 
  -5   7  11        1.56      -64.94     64.94 o 
  -3   7  11        1.35      120.21    145.01 o 
  -1   7  11       76.34      -54.89     57.84 o 
   1   7  11      685.23      485.78    132.05 o 
   3   7  11        2.59     -101.05    101.05 o 
 -12   8  11        0.97      -50.08     88.23 o 
 -10   8  11        4.96      -88.21     88.21 o 
  -8   8  11      856.91      807.65    171.26 o 
  -6   8  11     2398.41     2181.51     99.52 o 
  -4   8  11     2085.81     2036.96    319.88 o 
  -2   8  11     1982.22     1902.97    121.05 o 
   0   8  11     2290.11     2267.08    187.01 o 
   2   8  11     3516.32     3568.60    236.88 o 
  -9   9  11      458.84      691.61    158.47 o 
  -7   9  11        7.07      -62.64     74.48 o 
  -5   9  11        2.76      -66.59     66.59 o 
  -3   9  11        4.14       60.29     74.42 o 
  -1   9  11      241.68      295.61    128.94 o 
 -16   0  12      230.03       -7.87    149.61 o 
 -14   0  12     1366.34     1412.99    119.42 o 
 -12   0  12     1748.64     1654.73    117.14 o 
 -10   0  12     1189.97     1395.56    109.87 o 
  -8   0  12     1812.49     1552.51    188.98 o 
  -6   0  12      866.07     1250.34    158.14 o 
  -4   0  12      294.68      175.53    108.92 o 
  -2   0  12      101.30      123.03    111.88 o 
   0   0  12     1737.36     1635.18    166.34 o 
   2   0  12     2716.79     2610.91    200.46 o 
   4   0  12     3996.44     3845.83    237.21 o 
   6   0  12     2757.60     3217.22    237.86 o 
 -17   1  12        1.28      -67.62     97.00 o 
 -15   1  12      258.62      289.99     86.68 o 
 -13   1  12      151.66      129.81     69.01 o 
 -11   1  12       22.56      -39.50     57.65 o 
  -9   1  12       80.24       71.44     58.70 o 
  -7   1  12      364.58      225.25     63.37 o 
  -5   1  12     3779.32     3410.66    144.41 o 
  -3   1  12      527.70      510.73     88.93 o 
  -1   1  12       12.52       69.97    151.90 o 
   1   1  12      224.78      221.70     83.81 o 
   3   1  12        6.06       -6.08     83.48 o 
   5   1  12      209.20       82.70    133.53 o 
 -16   2  12      572.09      722.69    124.35 o 
 -14   2  12     1016.88     1103.29    110.21 o 
 -12   2  12      759.03      819.23     84.95 o 
 -10   2  12     1201.35     1247.25    144.53 o 
  -8   2  12     1125.15     1226.95     86.71 o 
  -6   2  12      271.82      250.00     65.57 o 
  -4   2  12      119.62      148.06     77.25 o 
  -2   2  12      353.12      223.92     80.27 o 
   0   2  12      577.16      604.86     93.14 o 
   2   2  12     1059.58     1273.01    191.77 o 
   4   2  12     3121.12     3001.01    156.90 o 
   6   2  12     1061.74     1339.37    137.81 o 
 -15   3  12      206.52       94.80     72.67 o 
 -13   3  12      179.69      201.86     69.53 o 
 -11   3  12      299.22      309.33     60.76 o 
  -9   3  12      302.83      363.64     69.14 o 
  -7   3  12      165.47      164.56     57.93 o 
  -5   3  12       10.34      -16.72     53.57 o 
  -3   3  12       38.86      -51.15     51.15 o 
  -1   3  12      253.23      202.76    108.27 o 
   1   3  12      218.34      170.42    231.14 o 
   3   3  12     1201.23     1079.91    120.69 o 
   5   3  12      547.50      502.04    110.49 o 
 -14   4  12      248.94      268.30     92.14 o 
 -12   4  12      654.92      912.99    103.16 o 
 -10   4  12      186.90      156.60     66.61 o 
  -8   4  12      561.97      661.20     87.95 o 
  -6   4  12      496.83      505.58     69.21 o 
  -4   4  12       89.62      164.18     58.48 o 
  -2   4  12       32.75      -59.56     59.56 o 
   0   4  12      556.58      411.88     94.87 o 
   2   4  12      142.18       45.62     80.47 o 
   4   4  12      948.37      995.46     94.61 o 
 -15   5  12      378.39      365.71     99.48 o 
 -13   5  12      429.49      316.53     91.21 o 
 -11   5  12       81.51      170.41    302.99 o 
  -9   5  12      270.68      332.55     90.22 o 
  -7   5  12      360.66      333.79     90.81 o 
  -5   5  12       22.20       12.13     75.79 o 
  -3   5  12      207.04      234.17     63.51 o 
  -1   5  12      681.98      631.12     83.95 o 
   1   5  12      725.47      672.51    104.62 o 
   3   5  12      956.53     1052.82     96.78 o 
 -14   6  12       32.17      -89.36     89.36 o 
 -12   6  12      118.02      145.00     83.52 o 
 -10   6  12        3.19      -52.80     74.98 o 
  -8   6  12        4.33       49.51     85.96 o 
  -6   6  12      164.78      132.64     80.58 o 
  -4   6  12        5.93       10.54     75.62 o 
  -2   6  12        1.60      -32.41     72.59 o 
   0   6  12      515.40      515.38     94.54 o 
   2   6  12      230.68      115.34     88.15 o 
 -11   7  12     1882.00     1638.05    197.18 o 
  -9   7  12      179.00      246.65     88.44 o 
  -7   7  12       87.06       34.71     81.83 o 
  -5   7  12       16.80       72.58     77.07 o 
  -3   7  12       43.60      -74.65     74.65 o 
  -1   7  12        4.64      -22.11     69.09 o 
   1   7  12      704.46      497.98    156.66 o 
 -10   8  12      320.28      184.86     72.83 o 
  -8   8  12       30.68        5.65     55.25 o 
  -6   8  12       30.26       59.38     60.58 o 
  -4   8  12       40.46      -14.02     70.10 o 
  -2   8  12        0.94      -61.65     73.56 o 
   0   8  12      449.30      390.42    133.20 o 
 -15   1  13      123.10      143.15     77.70 o 
 -13   1  13       11.78      -16.36     66.47 o 
 -11   1  13      218.53      232.10     65.94 o 
  -9   1  13     1195.47     1219.46    128.90 o 
  -7   1  13      159.23      358.88     97.21 o 
  -5   1  13     1817.92     1775.33    119.09 o 
  -3   1  13     1954.85     2061.46    132.12 o 
  -1   1  13      680.78      619.47    103.89 o 
   1   1  13      734.36      595.21    112.70 o 
   3   1  13       31.37      -49.68     97.28 o 
   5   1  13       13.91      -37.27     99.80 o 
 -16   2  13       29.95      -62.45     71.30 o 
 -14   2  13        6.10      -65.35     65.35 o 
 -12   2  13        5.65      -61.99     61.99 o 
 -10   2  13        9.28        4.19     62.70 o 
  -8   2  13       91.06       43.82    136.84 o 
  -6   2  13      112.01      -19.92     60.16 o 
  -4   2  13      355.37      322.69     88.56 o 
  -2   2  13       30.30      -70.88     72.53 o 
   0   2  13       44.20      -78.07     78.07 o 
   2   2  13       86.63       55.83     90.94 o 
   4   2  13       18.58      -29.51    135.66 o 
 -15   3  13       95.17      165.55     74.55 o 
 -13   3  13       17.37      -44.80     66.20 o 
 -11   3  13      141.60       96.81     72.99 o 
  -9   3  13      450.47      459.03     79.03 o 
  -7   3  13     1132.64     1342.75     92.05 o 
  -5   3  13      237.65      203.47     67.64 o 
  -3   3  13      759.99      762.07    108.29 o 
  -1   3  13       88.28       33.83     84.73 o 
   1   3  13      343.62      176.08     91.87 o 
   3   3  13       84.49       33.82    100.03 o 
 -14   4  13       17.79       28.30     90.10 o 
 -12   4  13        8.06      -69.20     80.05 o 
 -10   4  13      397.66      418.30     85.48 o 
  -8   4  13       73.16      138.16     96.90 o 
  -6   4  13     1627.26     1654.02    134.99 o 
  -4   4  13      148.31      119.71     82.27 o 
  -2   4  13      158.28      -50.97     88.75 o 
   0   4  13      928.04      925.43    112.55 o 
   2   4  13       15.68      -27.82     88.40 o 
 -13   5  13        2.32      -67.94    115.49 o 
 -11   5  13      122.55      -66.41     82.42 o 
  -9   5  13       34.39       23.01     81.18 o 
  -7   5  13      454.97      684.83    104.66 o 
  -5   5  13      298.53      228.19     80.95 o 
  -3   5  13      120.99       88.88     92.85 o 
  -1   5  13      442.87      482.17    101.95 o 
   1   5  13       60.32      -86.70     86.70 o 
 -12   6  13        8.92       92.92     94.86 o 
 -10   6  13       45.68      246.69     94.12 o 
  -8   6  13      323.60      339.62     91.44 o 
  -6   6  13      221.91      212.05    176.35 o 
  -4   6  13      316.89      200.65     87.96 o 
  -2   6  13      377.79      285.06     90.96 o 
   0   6  13      283.95      299.22    144.03 o 
 -11   7  13        1.50     -118.44    141.73 o 
  -9   7  13       27.78       -3.45     94.32 o 
  -7   7  13       48.92       16.35    128.94 o 
  -5   7  13      185.08      129.29     78.95 o 
  -3   7  13       21.20      -69.82     83.75 o 
  -1   7  13       21.37      -43.45     92.76 o 
  -6   8  13      178.60      138.11     63.11 o 
 -14   0  14     1481.41     1543.65    211.62 o 
 -12   0  14     1102.36     1351.00    173.07 o 
 -10   0  14      891.99      977.04    210.63 o 
  -8   0  14      789.62      762.15    169.29 o 
  -6   0  14      746.26      613.52    154.53 o 
  -4   0  14      310.52      385.17    142.39 o 
  -2   0  14       84.26       42.00    122.38 o 
   0   0  14      388.16      563.00    151.25 o 
   2   0  14      167.82      -37.07    140.75 o 
 -15   1  14       71.60       35.77     74.20 o 
 -13   1  14        6.03       49.85     73.89 o 
 -11   1  14      357.03      335.26    100.75 o 
  -9   1  14       69.12      -24.43    162.73 o 
  -7   1  14       67.78       97.12     91.42 o 
  -5   1  14      170.39       46.21    112.21 o 
  -3   1  14        9.44      -76.03    160.60 o 
  -1   1  14      157.20      -87.80     87.80 o 
   1   1  14      299.88      156.86    100.57 o 
   3   1  14       43.20       15.89     98.36 o 
 -14   2  14      784.62     1017.83    303.08 o 
 -12   2  14     1884.68     1889.69    121.34 o 
 -10   2  14      414.81      516.47    177.18 o 
  -8   2  14      381.00      425.11     78.93 o 
  -6   2  14       64.44       -4.40    148.95 o 
  -4   2  14       96.94       27.64     93.94 o 
  -2   2  14       42.44      166.32     91.32 o 
   0   2  14      456.79      404.91    106.82 o 
   2   2  14      392.89      279.64    111.55 o 
 -13   3  14      718.85      838.34    101.68 o 
 -11   3  14      186.28      255.09    123.54 o 
  -9   3  14      220.31      173.01     92.28 o 
  -7   3  14      118.71      101.25     69.02 o 
  -5   3  14        3.08      -92.72    106.63 o 
  -3   3  14        3.60      -86.95     86.95 o 
  -1   3  14      228.94      158.08    100.07 o 
   1   3  14       25.97     -125.82    125.82 o 
 -12   4  14      770.00      654.49    113.18 o 
 -10   4  14      298.53      307.22    256.40 o 
  -8   4  14       32.37      -64.16     81.93 o 
  -6   4  14       73.84      -28.02     65.25 o 
